# Supplementary material for: Usefulness of waist-to-height ratio in screening incident metabolic syndrome among Japanese community-dwelling elderly individuals
Source: PLoS One. 2019 Apr 29;14(4):e0216069. doi: 10.1371/journal.pone.0216069 (PMC6488078; doi:10.1371/journal.pone.0216069)
Supplement: S1 Table — (ODS) [file pone.0216069.s001.ods]

## Sheet: 20181228WHtR_and_MetS���
Age	Gender	BMI	Waist	WHtR	WHtR@4	WHpR	Smoking	Drinking	Exercise	CVD	mean SBP	mean DBP	Antihypertencives	TG	LnTG	ＨＤＬＣ	ＬＤＬ	Antilipidemics	HbA1c	LnHbA1c	Antidiabetics	ＵＡ	eGFRepi	Central obesity	TG@150	Low HDL	High BP	High BS	No. of MetS comp	MetS	VAR00022	Cohort BMI	Cohort Waist	Cohort HDLC	Cohort TG	Cohort HbA1c	Cohort mean SBP	Cohort mean DBP	Cohort Central obesity	Cohort High BP	Cohort TG@150	Cohort LowHDl	Cohort HighBS	Cohort No. of MetS comp	Cohort MetS
66	1	20.8	83.8	0.50	2	0.88	3	3	0	0	121	75	1	127	4.84	65	117	0	5.5	1.70	0	6.3	81.91	0	0	0	1	1	2	0	#NULL!	21.1	82.8	66	85	5.6	121	74	0	1	0	0	1	2	0
69	1	24.1	85.0	0.50	2	0.89	1	2	1	1	122	84	1	77	4.34	56	89	0	6.1	1.81	1	5.3	71.59	1	0	0	1	1	3	1	#NULL!	23.5	84.2	56	79	6.2	135	86	0	1	0	0	1	2	0
66	2	23.6	82.0	0.53	3	0.90	0	0	0	0	133	86	1	142	4.96	69	96	0	6.1	1.81	0	5.7	80.20	1	0	0	1	1	3	1	#NULL!	22.6	79.5	81	68	6.0	107	64	1	1	0	0	1	3	1
66	2	21.7	74.9	0.49	2	0.87	0	0	0	0	135	85	0	160	5.08	55	135	0	5.3	1.67	0	3.1	76.64	0	1	0	1	0	2	0	#NULL!	#NULL!	#NULL!	#NULL!	#NULL!	#NULL!	#NULL!	#NULL!	#NULL!	#NULL!	#NULL!	#NULL!	#NULL!	#NULL!	#NULL!
69	1	23.4	78.8	0.49	2	0.83	1	1	1	1	129	74	0	157	5.06	65	114	0	6.8	1.92	1	6.0	77.38	0	1	0	0	1	2	0	#NULL!	24.6	79.4	69	116	8.4	159	86	0	1	0	0	1	2	0
66	2	24.5	89.8	0.56	4	0.92	0	0	1	0	137	68	1	122	4.80	67	83	1	6.0	1.79	0	4.7	77.05	1	0	1	1	1	4	1	#NULL!	24.1	88.6	70	83	5.9	139	70	1	1	0	1	1	4	1
63	1	28.3	92.3	0.59	4	0.96	1	0	0	0	151	95	1	52	3.95	45	79	0	5.3	1.67	0	6.4	75.39	1	0	0	1	0	2	0	#NULL!	28.8	90.7	43	106	5.5	129	76	1	1	0	0	0	2	0
67	1	26.9	94.5	0.58	4	0.99	0	3	0	0	152	92	0	195	5.27	58	107	0	5.2	1.65	0	5.7	61.54	1	1	0	1	0	3	1	#NULL!	#NULL!	#NULL!	#NULL!	#NULL!	#NULL!	#NULL!	#NULL!	#NULL!	#NULL!	#NULL!	#NULL!	#NULL!	#NULL!	#NULL!
68	2	22.9	76.0	0.51	2	0.83	0	0	1	0	147	81	0	73	4.29	73	141	0	5.6	1.72	0	4.2	80.58	0	0	0	1	1	2	0	#NULL!	21.6	74.5	85	65	5.5	135	74	0	1	0	0	0	1	0
63	1	24.0	83.2	0.51	2	0.93	1	3	0	0	138	90	0	140	4.94	52	109	0	5.4	1.69	0	7.7	80.26	0	0	0	1	0	1	0	#NULL!	23.1	80.8	43	164	5.4	144	87	0	1	1	0	0	2	0
58	2	21.9	84.1	0.51	2	0.89	0	0	0	0	145	84	0	143	4.96	61	164	0	5.3	1.67	0	4.0	81.50	1	0	0	1	0	2	0	#NULL!	21.8	83.2	67	109	5.5	139	81	1	1	0	1	0	3	1
67	1	24.0	83.8	0.52	2	0.92	0	3	1	0	158	99	0	87	4.47	89	87	0	5.1	1.63	0	6.1	72.26	0	0	0	1	0	1	0	#NULL!	#NULL!	#NULL!	#NULL!	#NULL!	#NULL!	#NULL!	#NULL!	#NULL!	#NULL!	#NULL!	#NULL!	#NULL!	#NULL!	#NULL!
64	2	23.1	85.5	0.56	3	0.94	0	1	0	0	148	78	1	128	4.85	57	70	0	6.3	1.84	0	6.1	73.41	1	0	0	1	1	3	1	#NULL!	#NULL!	#NULL!	#NULL!	#NULL!	#NULL!	#NULL!	#NULL!	#NULL!	#NULL!	#NULL!	#NULL!	#NULL!	#NULL!	#NULL!
71	2	22.7	78.3	0.54	3	0.91	0	2	0	0	149	80	1	40	3.69	104	174	0	5.9	1.77	0	3.1	76.97	0	0	0	1	1	2	0	#NULL!	24.7	82.3	109	46	6.1	182	95	1	1	0	0	1	3	1
71	1	21.8	81.7	0.47	1	0.83	1	2	0	0	150	92	0	68	4.22	71	146	0	5.6	1.72	0	3.9	71.97	0	0	0	1	1	2	0	#NULL!	22.2	82.2	62	154	5.7	157	95	0	1	1	0	1	3	1
55	2	19.1	76.0	0.45	1	0.82	0	2	1	0	192	99	0	69	4.23	93	129	0	5.6	1.72	0	4.3	83.24	0	0	0	1	1	2	0	#NULL!	#NULL!	#NULL!	#NULL!	#NULL!	#NULL!	#NULL!	#NULL!	#NULL!	#NULL!	#NULL!	#NULL!	#NULL!	#NULL!	#NULL!
58	2	23.0	77.1	0.51	2	0.87	0	0	0	0	132	81	0	61	4.11	70	138	0	7.1	1.96	1	5.8	59.07	0	0	0	1	1	2	0	#NULL!	#NULL!	#NULL!	#NULL!	#NULL!	#NULL!	#NULL!	#NULL!	#NULL!	#NULL!	#NULL!	#NULL!	#NULL!	#NULL!	#NULL!
70	2	16.7	74.0	0.50	2	0.89	0	0	1	1	136	74	1	63	4.14	85	87	0	5.6	1.72	0	6.1	42.86	0	0	0	1	1	2	0	#NULL!	17.0	71.3	93	63	6.0	134	75	0	1	0	0	1	2	0
65	1	24.3	84.7	0.53	3	0.93	0	1	1	0	146	84	0	227	5.42	55	120	1	5.5	1.70	0	6.4	74.70	0	1	1	1	1	4	1	#NULL!	#NULL!	#NULL!	#NULL!	#NULL!	#NULL!	#NULL!	#NULL!	#NULL!	#NULL!	#NULL!	#NULL!	#NULL!	#NULL!	#NULL!
74	1	27.4	95.2	0.60	4	0.97	0	1	0	0	134	73	0	142	4.96	56	83	0	5.7	1.74	0	5.4	73.47	1	0	0	1	1	3	1	#NULL!	#NULL!	#NULL!	#NULL!	#NULL!	#NULL!	#NULL!	#NULL!	#NULL!	#NULL!	#NULL!	#NULL!	#NULL!	#NULL!	#NULL!
68	2	22.4	77.3	0.55	3	0.90	0	0	1	0	129	76	0	104	4.64	54	100	0	5.1	1.63	0	3.5	79.57	0	0	0	0	0	0	0	#NULL!	21.5	75.1	47	169	4.8	123	75	0	0	1	1	0	2	0
58	2	18.5	81.7	0.53	3	0.93	0	1	0	0	124	86	0	90	4.50	64	125	0	5.6	1.72	0	5.9	84.33	1	0	0	1	1	3	1	#NULL!	18.6	79.0	68	86	5.9	111	77	0	0	0	0	1	1	0
65	2	21.6	79.9	0.53	3	0.91	0	1	1	0	114	67	0	158	5.06	54	163	0	5.4	1.69	0	4.7	75.99	0	1	0	0	0	1	0	#NULL!	#NULL!	#NULL!	#NULL!	#NULL!	#NULL!	#NULL!	#NULL!	#NULL!	#NULL!	#NULL!	#NULL!	#NULL!	#NULL!	#NULL!
62	1	24.5	82.2	0.50	2	0.86	0	2	0	0	147	86	1	87	4.47	58	145	0	5.4	1.69	0	5.5	68.59	0	0	0	1	0	1	0	#NULL!	24.5	82.4	59	94	5.6	136	83	0	1	0	0	1	2	0
56	2	19.3	78.5	0.50	2	0.93	2	3	0	0	167	89	1	111	4.71	75	103	0	5.4	1.69	0	5.6	82.22	0	0	0	1	0	1	0	#NULL!	20.6	81.5	97	67	5.4	148	86	1	1	0	0	0	2	0
72	2	23.9	82.3	0.56	3	0.89	0	0	0	0	149	80	0	131	4.88	46	200	0	5.2	1.65	0	2.5	71.28	1	0	1	1	0	3	1	#NULL!	#NULL!	#NULL!	#NULL!	#NULL!	#NULL!	#NULL!	#NULL!	#NULL!	#NULL!	#NULL!	#NULL!	#NULL!	#NULL!	#NULL!
65	1	24.2	89.8	0.55	3	0.98	0	3	0	1	117	76	1	87	4.47	62	136	0	5.4	1.69	0	6.6	73.29	1	0	0	1	0	2	0	#NULL!	24.3	90.8	62	97	5.6	102	63	1	1	0	0	1	3	1
71	1	23.9	93.3	0.57	4	0.95	1	3	1	0	127	78	1	183	5.21	52	93	1	5.3	1.67	0	5.9	50.17	1	1	1	1	0	4	1	#NULL!	24.4	92.1	56	281	5.3	145	84	1	1	1	1	0	4	1
71	2	19.2	69.4	0.47	1	0.80	0	0	0	0	149	74	0	38	3.64	72	114	0	5.7	1.74	0	5.2	64.37	0	0	0	1	1	2	0	#NULL!	19.4	69.1	71	47	5.8	147	60	0	1	0	0	1	2	0
68	1	22.6	75.4	0.47	1	0.85	0	3	1	0	115	73	0	60	4.09	79	138	0	5.6	1.72	0	5.6	68.33	0	0	0	0	1	1	0	#NULL!	22.9	75.0	85	66	5.6	125	73	0	0	0	0	1	1	0
74	2	17.1	64.7	0.44	1	0.75	0	0	0	0	194	101	0	81	4.39	103	172	0	6.6	1.89	0	3.5	78.81	0	0	0	1	1	2	0	#NULL!	16.7	#NULL!	107	71	6.8	154	84	#NULL!	1	0	0	1	#NULL!	#NULL!
71	1	22.4	82.3	0.48	1	0.88	1	2	0	0	139	81	0	61	4.11	82	132	0	5.8	1.76	1	7.2	69.62	0	0	0	1	1	2	0	#NULL!	#NULL!	#NULL!	#NULL!	#NULL!	#NULL!	#NULL!	#NULL!	#NULL!	#NULL!	#NULL!	#NULL!	#NULL!	#NULL!	#NULL!
65	1	24.4	87.1	0.55	3	0.96	0	1	0	1	126	79	1	92	4.52	74	100	0	5.4	1.69	0	7.8	68.02	1	0	0	1	0	2	0	#NULL!	24.4	83.7	69	48	5.6	110	69	0	1	0	0	1	2	0
63	2	19.2	68.3	0.44	1	0.79	0	0	0	0	138	80	0	62	4.13	84	154	0	5.7	1.74	0	4.7	75.93	0	0	0	1	1	2	0	#NULL!	18.6	72.5	80	115	5.9	123	82	0	0	0	0	1	1	0
71	2	29.4	98.2	0.66	4	0.94	0	0	0	0	133	75	1	72	4.28	61	132	1	5.7	1.74	0	7.0	72.13	1	0	1	1	1	4	1	#NULL!	#NULL!	#NULL!	#NULL!	#NULL!	#NULL!	#NULL!	#NULL!	#NULL!	#NULL!	#NULL!	#NULL!	#NULL!	#NULL!	#NULL!
61	1	23.5	88.4	0.51	2	0.95	2	2	0	0	113	79	0	167	5.12	46	145	0	6.9	1.93	1	7.6	54.38	1	1	0	0	1	3	1	#NULL!	#NULL!	#NULL!	#NULL!	#NULL!	#NULL!	#NULL!	#NULL!	#NULL!	#NULL!	#NULL!	#NULL!	#NULL!	#NULL!	#NULL!
60	1	17.9	70.5	0.44	1	0.84	2	3	1	0	176	95	0	87	4.47	74	85	0	5.0	1.61	0	5.8	82.43	0	0	0	1	0	1	0	#NULL!	#NULL!	#NULL!	#NULL!	#NULL!	#NULL!	#NULL!	#NULL!	#NULL!	#NULL!	#NULL!	#NULL!	#NULL!	#NULL!	#NULL!
59	1	25.3	82.7	0.55	3	0.92	3	0	0	0	124	80	0	64	4.16	66	123	0	5.3	1.67	0	5.2	89.47	0	0	0	0	0	0	0	#NULL!	#NULL!	#NULL!	#NULL!	#NULL!	#NULL!	#NULL!	#NULL!	#NULL!	#NULL!	#NULL!	#NULL!	#NULL!	#NULL!	#NULL!
72	2	22.6	79.9	0.54	3	0.89	0	0	0	0	153	77	1	96	4.56	45	114	0	5.6	1.72	0	3.2	76.89	0	0	1	1	1	3	1	#NULL!	22.7	#NULL!	49	99	5.7	129	63	#NULL!	1	0	1	1	#NULL!	#NULL!
71	1	27.3	86.8	0.57	4	0.92	0	1	0	0	154	77	1	68	4.22	44	111	1	6.9	1.93	0	5.4	83.39	1	0	1	1	1	4	1	#NULL!	#NULL!	#NULL!	#NULL!	#NULL!	#NULL!	#NULL!	#NULL!	#NULL!	#NULL!	#NULL!	#NULL!	#NULL!	#NULL!	#NULL!
66	1	22.3	86.7	0.51	2	0.90	0	1	0	0	118	86	0	135	4.91	67	116	0	5.2	1.65	0	4.9	73.12	1	0	0	1	0	2	0	#NULL!	22.3	81.8	63	110	5.4	112	80	0	0	0	0	0	0	0
66	2	24.7	86.8	0.57	4	0.94	0	0	0	0	112	64	1	101	4.62	44	104	0	6.0	1.79	0	4.3	85.79	1	0	1	1	1	4	1	#NULL!	25.4	87.9	44	173	6.1	138	84	1	1	1	1	1	5	1
62	1	27.2	83.5	0.51	2	0.87	0	0	1	0	145	85	1	117	4.76	51	193	0	5.9	1.77	0	6.9	66.09	0	0	0	1	1	2	0	#NULL!	#NULL!	#NULL!	#NULL!	#NULL!	#NULL!	#NULL!	#NULL!	#NULL!	#NULL!	#NULL!	#NULL!	#NULL!	#NULL!	#NULL!
74	2	21.7	87.8	0.61	4	0.99	0	0	0	0	151	81	0	186	5.23	51	112	0	5.8	1.76	0	4.7	67.28	1	1	0	1	1	4	1	#NULL!	21.6	#NULL!	65	95	5.7	155	80	#NULL!	1	0	0	1	#NULL!	#NULL!
73	2	17.3	77.0	0.50	2	0.94	0	0	0	0	157	76	0	76	4.33	68	80	0	5.4	1.69	0	2.4	74.58	0	0	0	1	0	1	0	#NULL!	16.4	#NULL!	108	81	5.8	158	81	#NULL!	1	0	0	1	#NULL!	#NULL!
69	2	24.6	91.1	0.61	4	0.95	0	2	0	0	152	87	1	81	4.39	76	104	0	6.9	1.93	0	7.0	66.33	1	0	0	1	1	3	1	#NULL!	24.6	93.4	72	117	6.4	152	90	1	1	0	0	1	3	1
66	2	20.2	83.2	0.54	3	0.95	0	1	1	0	151	92	0	113	4.73	49	143	0	5.9	1.77	0	5.3	79.25	1	0	1	1	1	4	1	#NULL!	20.7	81.0	53	119	5.9	151	94	1	1	0	0	1	3	1
68	1	26.3	93.6	0.58	4	1.00	1	3	1	0	153	81	0	148	5.00	60	148	0	5.8	1.76	0	6.1	75.81	1	0	0	1	1	3	1	#NULL!	26.0	90.4	52	155	5.7	145	82	1	1	1	0	1	4	1
68	2	21.5	79.7	0.56	3	0.89	0	0	0	0	116	70	1	64	4.16	60	108	0	5.4	1.69	0	5.1	43.97	0	0	0	1	0	1	0	#NULL!	22.1	80.9	57	64	5.6	121	71	1	1	0	0	1	3	1
69	1	21.7	92.5	0.51	2	0.95	2	3	0	0	136	82	0	85	4.44	66	119	0	5.4	1.69	0	7.1	55.39	1	0	0	1	0	2	0	#NULL!	22.9	92.1	61	81	5.4	159	88	1	1	0	0	0	2	0
60	1	24.5	87.2	0.55	3	0.98	1	3	0	0	144	88	0	303	5.71	40	68	0	6.1	1.81	0	3.7	79.76	1	1	0	1	1	4	1	#NULL!	25.4	89.0	36	397	6.5	163	99	1	1	1	1	1	5	1
65	2	26.4	89.2	0.58	4	0.91	0	0	1	0	142	80	1	52	3.95	82	132	0	5.6	1.72	0	4.7	89.15	1	0	0	1	1	3	1	#NULL!	#NULL!	#NULL!	#NULL!	#NULL!	#NULL!	#NULL!	#NULL!	#NULL!	#NULL!	#NULL!	#NULL!	#NULL!	#NULL!	#NULL!
60	2	21.8	79.0	0.53	3	0.86	0	1	0	0	140	86	1	103	4.63	94	119	0	5.6	1.72	0	4.2	85.80	0	0	0	1	1	2	0	#NULL!	23.1	80.2	102	83	5.8	139	79	1	1	0	0	1	3	1
69	1	25.6	89.2	0.52	3	0.90	1	2	0	0	153	94	1	147	4.99	63	120	0	5.4	1.69	0	6.3	56.63	1	0	0	1	0	2	0	#NULL!	25.3	85.6	71	86	5.4	134	83	1	1	0	0	0	2	0
65	2	22.6	87.7	0.57	4	0.95	0	0	0	0	140	79	1	91	4.51	50	94	0	5.0	1.61	0	5.2	78.02	1	0	0	1	0	2	0	#NULL!	23.3	82.5	51	97	5.3	129	71	1	1	0	0	0	2	0
61	2	17.2	70.5	0.45	1	0.83	0	0	0	0	141	87	1	88	4.48	62	197	0	5.6	1.72	0	5.2	80.24	0	0	0	1	1	2	0	#NULL!	#NULL!	#NULL!	#NULL!	#NULL!	#NULL!	#NULL!	#NULL!	#NULL!	#NULL!	#NULL!	#NULL!	#NULL!	#NULL!	#NULL!
61	2	19.9	77.4	0.52	2	0.96	0	1	0	0	134	78	1	67	4.20	101	159	0	5.5	1.70	0	3.9	94.92	0	0	0	1	1	2	0	#NULL!	#NULL!	#NULL!	#NULL!	#NULL!	#NULL!	#NULL!	#NULL!	#NULL!	#NULL!	#NULL!	#NULL!	#NULL!	#NULL!	#NULL!
62	2	19.8	83.3	0.53	3	0.93	0	0	0	0	125	70	0	104	4.64	47	159	0	5.6	1.72	0	4.3	80.12	1	0	1	0	1	3	1	#NULL!	20.6	81.1	53	127	5.6	134	76	1	1	0	0	1	3	1
67	2	19.3	78.7	0.50	2	0.87	0	0	1	0	143	83	0	122	4.80	62	184	0	5.9	1.77	0	3.4	79.16	0	0	0	1	1	2	0	#NULL!	#NULL!	#NULL!	#NULL!	#NULL!	#NULL!	#NULL!	#NULL!	#NULL!	#NULL!	#NULL!	#NULL!	#NULL!	#NULL!	#NULL!
67	2	25.8	88.6	0.59	4	0.91	0	0	0	0	137	99	0	141	4.95	60	189	0	5.9	1.77	0	4.8	80.13	1	0	0	1	1	3	1	#NULL!	26.2	89.0	69	69	5.9	133	99	1	1	0	1	1	4	1
69	1	20.2	74.8	0.47	1	0.85	1	0	0	0	145	90	0	47	3.85	74	106	0	5.2	1.65	0	5.7	55.39	0	0	0	1	0	1	0	#NULL!	20.4	72.2	80	48	5.2	125	85	0	1	0	0	0	1	0
64	1	25.0	87.3	0.53	3	0.93	1	3	1	0	175	106	1	82	4.41	80	133	0	5.5	1.70	0	5.4	79.69	1	0	0	1	1	3	1	#NULL!	24.9	86.0	81	86	5.9	158	93	1	1	0	0	1	3	1
57	1	30.9	102.9	0.63	4	0.98	1	3	1	1	136	81	1	288	5.66	53	64	1	6.4	1.86	1	8.6	83.71	1	1	1	1	1	5	1	#NULL!	#NULL!	#NULL!	#NULL!	#NULL!	#NULL!	#NULL!	#NULL!	#NULL!	#NULL!	#NULL!	#NULL!	#NULL!	#NULL!	#NULL!
70	1	24.1	87.4	0.56	3	0.96	0	2	0	0	144	98	1	126	4.84	53	96	1	5.7	1.74	0	7.4	69.18	1	0	1	1	1	4	1	#NULL!	24.7	88.0	49	143	5.8	156	98	1	1	0	1	1	4	1
59	2	19.4	76.4	0.49	2	0.88	0	1	1	0	122	83	0	82	4.41	80	104	0	5.3	1.67	0	4.0	83.24	0	0	0	0	0	0	0	#NULL!	#NULL!	#NULL!	#NULL!	#NULL!	#NULL!	#NULL!	#NULL!	#NULL!	#NULL!	#NULL!	#NULL!	#NULL!	#NULL!	#NULL!
82	2	27.0	90.0	0.61	4	0.93	0	1	1	1	150	90	1	107	4.67	53	122	1	5.6	1.72	0	6.3	38.10	1	0	1	1	1	4	1	#NULL!	#NULL!	#NULL!	#NULL!	#NULL!	#NULL!	#NULL!	#NULL!	#NULL!	#NULL!	#NULL!	#NULL!	#NULL!	#NULL!	#NULL!
80	1	18.3	66.1	0.42	1	0.74	1	0	1	0	141	75	1	54	3.99	51	84	0	6.3	1.84	0	4.9	71.63	0	0	0	1	1	2	0	#NULL!	#NULL!	#NULL!	#NULL!	#NULL!	#NULL!	#NULL!	#NULL!	#NULL!	#NULL!	#NULL!	#NULL!	#NULL!	#NULL!	#NULL!
62	2	18.0	66.3	0.43	1	0.78	0	1	0	0	100	63	0	45	3.81	106	97	0	6.2	1.82	0	5.2	81.03	0	0	0	0	1	1	0	#NULL!	#NULL!	#NULL!	#NULL!	#NULL!	#NULL!	#NULL!	#NULL!	#NULL!	#NULL!	#NULL!	#NULL!	#NULL!	#NULL!	#NULL!
75	2	22.3	84.5	0.57	4	0.93	0	1	0	0	148	76	1	96	4.56	46	148	0	6.0	1.79	0	7.3	72.72	1	0	1	1	1	4	1	#NULL!	20.8	#NULL!	62	53	6.0	154	77	#NULL!	1	0	0	1	#NULL!	#NULL!
73	1	22.5	76.0	0.46	1	0.83	0	3	0	0	150	78	0	45	3.81	87	114	0	5.4	1.69	0	6.7	81.09	0	0	0	1	0	1	0	#NULL!	21.8	#NULL!	84	48	5.4	153	74	#NULL!	1	0	0	0	#NULL!	#NULL!
65	1	27.7	88.5	0.55	3	0.93	0	2	0	0	158	80	1	179	5.19	87	126	0	5.8	1.76	0	5.3	70.71	1	1	0	1	1	4	1	#NULL!	#NULL!	#NULL!	#NULL!	#NULL!	#NULL!	#NULL!	#NULL!	#NULL!	#NULL!	#NULL!	#NULL!	#NULL!	#NULL!	#NULL!
81	1	22.4	71.3	0.50	2	0.81	0	2	1	0	128	80	1	53	3.97	113	73	0	5.6	1.72	0	5.0	69.56	0	0	0	1	1	2	0	#NULL!	23.2	#NULL!	92	80	5.6	150	83	#NULL!	1	0	0	1	#NULL!	#NULL!
56	1	21.9	81.2	0.49	2	0.90	0	0	0	0	114	79	0	89	4.49	63	150	0	5.9	1.77	0	5.2	80.77	0	0	0	0	1	1	0	#NULL!	22.2	81.3	62	70	5.9	119	83	0	0	0	0	1	1	0
66	2	22.4	74.6	0.51	2	0.83	0	0	0	0	154	78	1	63	4.14	84	105	0	5.7	1.74	0	4.3	78.34	0	0	0	1	1	2	0	#NULL!	#NULL!	#NULL!	#NULL!	#NULL!	#NULL!	#NULL!	#NULL!	#NULL!	#NULL!	#NULL!	#NULL!	#NULL!	#NULL!	#NULL!
69	1	24.8	88.8	0.54	3	0.98	3	2	1	1	139	89	1	55	4.01	57	119	0	5.9	1.77	0	6.5	58.60	1	0	0	1	1	3	1	#NULL!	25.0	90.5	54	82	6.0	146	96	1	1	0	0	1	3	1
73	2	25.0	87.3	0.59	4	0.93	0	2	0	0	134	72	1	62	4.13	76	130	1	6.1	1.81	0	3.6	70.44	1	0	1	1	1	4	1	#NULL!	24.6	#NULL!	80	48	6.1	140	80	#NULL!	1	0	1	1	#NULL!	#NULL!
78	2	21.4	77.0	0.55	3	0.88	0	0	1	0	147	74	1	85	4.44	53	128	0	5.6	1.72	0	2.1	77.16	0	0	0	1	1	2	0	#NULL!	#NULL!	#NULL!	#NULL!	#NULL!	#NULL!	#NULL!	#NULL!	#NULL!	#NULL!	#NULL!	#NULL!	#NULL!	#NULL!	#NULL!
81	1	20.7	73.0	0.50	2	0.86	0	1	1	0	162	79	1	72	4.28	55	124	0	6.3	1.84	0	6.3	68.46	0	0	0	1	1	2	0	#NULL!	#NULL!	#NULL!	#NULL!	#NULL!	#NULL!	#NULL!	#NULL!	#NULL!	#NULL!	#NULL!	#NULL!	#NULL!	#NULL!	#NULL!
78	1	25.4	91.0	0.57	4	0.94	0	3	0	0	131	69	1	50	3.91	63	100	0	5.7	1.74	0	7.5	47.28	1	0	0	1	1	3	1	#NULL!	25.7	#NULL!	51	43	5.5	147	80	#NULL!	1	0	0	0	#NULL!	#NULL!
82	2	27.2	83.0	0.60	4	0.91	0	0	0	0	126	74	1	95	4.55	47	118	0	5.3	1.67	0	3.8	71.68	1	0	1	1	0	3	1	#NULL!	26.8	#NULL!	40	63	5.4	133	75	#NULL!	1	0	1	0	#NULL!	#NULL!
77	2	21.9	87.0	0.62	4	0.98	0	0	1	0	142	76	1	125	4.83	47	126	0	6.8	1.92	0	5.7	70.94	1	0	1	1	1	4	1	#NULL!	21.3	#NULL!	46	193	6.3	155	83	#NULL!	1	1	1	1	#NULL!	#NULL!
61	2	19.9	79.7	0.49	2	0.90	0	1	0	0	121	84	0	59	4.08	108	115	0	5.4	1.69	0	6.5	80.24	0	0	0	0	0	0	0	#NULL!	21.1	78.5	93	76	5.5	125	80	0	1	0	0	0	1	0
77	1	20.7	74.0	0.44	1	0.80	0	3	1	0	118	65	0	59	4.08	57	119	0	5.5	1.70	0	5.7	72.74	0	0	0	0	1	1	0	#NULL!	#NULL!	#NULL!	#NULL!	#NULL!	#NULL!	#NULL!	#NULL!	#NULL!	#NULL!	#NULL!	#NULL!	#NULL!	#NULL!	#NULL!
79	2	24.3	79.3	0.54	3	0.87	0	0	0	0	145	81	1	50	3.91	77	122	0	5.1	1.63	0	5.3	58.97	0	0	0	1	0	1	0	#NULL!	24.2	#NULL!	77	64	5.2	138	69	#NULL!	1	0	0	0	#NULL!	#NULL!
77	1	23.4	81.8	0.53	3	0.91	0	1	0	0	151	84	1	94	4.54	53	103	0	5.5	1.70	0	4.8	60.96	0	0	0	1	1	2	0	#NULL!	23.7	#NULL!	57	57	5.5	155	86	#NULL!	1	0	0	0	#NULL!	#NULL!
66	1	23.5	77.3	0.49	2	0.84	1	2	0	0	134	77	0	72	4.28	65	129	0	5.7	1.74	0	6.2	76.47	0	0	0	1	1	2	0	#NULL!	22.1	74.1	74	82	5.6	176	96	0	1	0	0	1	2	0
63	1	22.0	78.2	0.46	1	0.87	2	1	0	0	135	84	0	73	4.29	52	106	0	5.6	1.72	0	5.2	77.29	0	0	0	1	1	2	0	#NULL!	21.7	78.0	50	84	5.9	141	85	0	1	0	0	1	2	0
64	2	20.8	78.4	0.53	3	0.89	0	0	0	0	113	79	0	95	4.55	73	134	0	6.0	1.79	0	5.2	70.99	0	0	0	0	1	1	0	#NULL!	20.2	77.5	90	87	5.9	142	92	0	1	0	0	1	2	0
76	2	24.0	81.0	0.59	4	0.88	0	0	1	0	146	75	1	142	4.96	75	179	0	5.7	1.74	0	3.9	77.19	1	0	0	1	1	3	1	#NULL!	25.1	#NULL!	65	163	5.7	147	80	#NULL!	1	1	0	1	#NULL!	#NULL!
66	2	23.6	83.9	0.58	4	0.95	0	0	1	0	143	90	1	68	4.22	59	101	1	5.9	1.77	0	5.7	77.05	1	0	1	1	1	4	1	#NULL!	24.4	84.2	60	95	6.1	149	87	1	1	0	1	1	4	1
86	1	23.8	85.2	0.56	3	0.96	1	2	0	0	104	55	0	72	4.28	103	74	0	5.1	1.63	0	4.7	53.86	1	0	0	0	0	1	0	#NULL!	#NULL!	#NULL!	#NULL!	#NULL!	#NULL!	#NULL!	#NULL!	#NULL!	#NULL!	#NULL!	#NULL!	#NULL!	#NULL!	#NULL!
70	1	25.4	83.2	0.54	3	0.94	0	3	0	0	149	85	1	104	4.64	71	154	0	6.0	1.79	0	5.7	72.84	0	0	0	1	1	2	0	#NULL!	25.8	85.7	61	104	6.1	149	88	1	1	0	0	1	3	1
65	1	22.2	80.2	0.48	1	0.89	3	3	1	0	126	69	1	61	4.11	97	95	0	7.1	1.96	1	3.0	83.00	0	0	0	1	1	2	0	#NULL!	#NULL!	#NULL!	#NULL!	#NULL!	#NULL!	#NULL!	#NULL!	#NULL!	#NULL!	#NULL!	#NULL!	#NULL!	#NULL!	#NULL!
69	2	27.1	86.8	0.59	4	0.93	0	0	1	0	146	82	0	133	4.89	84	137	0	5.5	1.70	0	5.1	68.54	1	0	0	1	1	3	1	#NULL!	28.3	89.9	81	126	5.6	153	83	1	1	0	0	1	3	1
79	1	23.3	85.0	0.56	3	0.93	1	2	0	0	121	63	0	57	4.04	62	88	0	5.6	1.72	0	5.3	72.97	1	0	0	0	1	2	0	#NULL!	24.1	#NULL!	64	53	5.8	147	67	#NULL!	1	0	0	1	#NULL!	#NULL!
70	2	17.7	65.1	0.46	1	0.83	0	0	0	1	126	63	1	147	4.99	81	100	0	5.5	1.70	0	2.9	78.46	0	0	0	1	1	2	0	#NULL!	17.6	66.4	98	115	5.5	140	71	0	1	0	0	0	1	0
61	2	24.5	84.5	0.58	4	0.92	0	0	1	0	138	73	0	79	4.37	34	169	0	6.2	1.82	0	4.7	81.14	1	0	1	1	1	4	1	#NULL!	24.3	83.2	52	98	6.1	131	66	1	1	0	1	1	4	1
73	2	20.4	71.3	0.46	1	0.81	0	1	0	0	125	64	0	48	3.87	84	142	0	5.4	1.69	0	4.4	75.89	0	0	0	1	0	1	0	#NULL!	20.0	#NULL!	98	36	5.5	144	77	#NULL!	1	0	0	0	#NULL!	#NULL!
57	1	20.7	75.1	0.43	1	0.85	3	3	0	0	158	93	0	72	4.28	61	81	0	5.8	1.76	0	6.3	79.41	0	0	0	1	1	2	0	#NULL!	20.7	75.6	66	60	5.8	152	80	0	1	0	0	1	2	0
67	1	26.7	93.9	0.56	3	0.97	1	1	0	1	119	81	1	81	4.39	56	105	0	5.5	1.70	0	6.9	81.33	1	0	0	1	1	3	1	#NULL!	26.8	96.0	82	44	5.3	154	88	1	1	0	0	0	2	0
62	2	28.6	96.0	0.60	4	0.96	0	0	0	0	115	63	0	66	4.19	67	164	0	5.9	1.77	0	5.6	74.45	1	0	0	0	1	2	0	#NULL!	29.2	98.7	65	77	6.1	132	74	1	1	0	0	1	3	1
57	1	23.0	78.0	0.49	2	0.90	1	3	0	0	117	72	0	111	4.71	72	105	0	5.8	1.76	0	7.7	81.90	0	0	0	0	1	1	0	#NULL!	22.9	78.3	68	89	5.9	118	72	0	0	0	0	1	1	0
61	2	19.8	72.7	0.47	1	0.85	0	3	0	0	160	86	0	33	3.50	91	117	0	6.4	1.86	0	3.9	85.20	0	0	0	1	1	2	0	#NULL!	18.6	71.9	92	37	6.6	169	102	0	1	0	0	1	2	0
71	1	20.2	79.1	0.48	1	0.89	3	0	1	0	139	86	1	33	3.50	46	99	0	5.8	1.76	0	4.8	77.19	0	0	0	1	1	2	0	#NULL!	18.8	73.8	37	41	5.8	146	97	0	1	0	1	1	3	1
79	2	23.0	70.2	0.48	2	0.77	0	0	1	0	128	68	0	36	3.58	114	54	0	5.5	1.70	0	3.6	70.32	0	0	0	1	1	2	0	#NULL!	#NULL!	#NULL!	#NULL!	#NULL!	#NULL!	#NULL!	#NULL!	#NULL!	#NULL!	#NULL!	#NULL!	#NULL!	#NULL!	#NULL!
76	1	24.9	82.0	0.54	3	0.96	0	1	0	0	138	74	0	93	4.53	58	65	0	5.1	1.63	0	5.4	55.15	0	0	0	1	0	1	0	#NULL!	24.5	#NULL!	55	72	5.2	155	87	#NULL!	1	0	0	0	#NULL!	#NULL!
77	2	20.6	72.5	0.52	2	0.87	0	0	0	0	158	85	1	80	4.38	89	106	1	5.6	1.72	0	6.0	64.79	0	0	1	1	1	3	1	#NULL!	20.3	#NULL!	78	86	5.8	125	60	#NULL!	1	0	1	1	#NULL!	#NULL!
74	2	21.1	81.7	0.58	4	0.95	0	0	0	0	149	77	1	69	4.23	74	118	1	6.0	1.79	0	4.1	74.48	1	0	1	1	1	4	1	#NULL!	20.4	#NULL!	76	63	6.2	138	69	#NULL!	1	0	1	1	#NULL!	#NULL!
70	1	19.2	77.4	0.48	1	0.96	3	3	0	0	124	68	1	100	4.61	62	99	0	5.9	1.77	0	6.7	75.15	0	0	0	1	1	2	0	#NULL!	18.5	76.8	71	41	5.9	126	67	0	1	0	0	1	2	0
63	1	22.0	74.8	0.46	1	0.85	3	3	0	0	161	94	0	85	4.44	110	118	0	5.1	1.63	0	7.6	75.39	0	0	0	1	0	1	0	#NULL!	22.0	75.8	108	92	5.0	162	89	0	1	0	0	0	1	0
75	2	20.7	77.8	0.52	3	0.92	0	2	1	1	135	78	1	117	4.76	49	53	0	5.4	1.69	0	6.7	71.20	0	0	1	1	0	2	0	#NULL!	21.3	#NULL!	48	88	5.9	150	85	#NULL!	1	0	1	1	#NULL!	#NULL!
76	2	29.5	100.0	0.73	4	0.99	0	1	0	1	163	67	1	66	4.19	88	106	1	6.0	1.79	1	5.3	74.76	1	0	1	1	1	4	1	#NULL!	30.7	#NULL!	90	63	6.0	144	65	#NULL!	1	0	1	1	#NULL!	#NULL!
67	2	26.4	89.0	0.67	4	0.97	0	0	0	0	139	73	0	136	4.91	51	140	0	5.6	1.72	0	3.6	81.15	1	0	0	1	1	3	1	#NULL!	26.7	87.5	59	95	5.8	135	61	1	1	0	0	1	3	1
65	2	18.9	72.8	0.48	2	0.88	3	3	0	0	136	73	0	103	4.63	124	74	0	4.7	1.55	0	4.9	76.77	0	0	0	1	0	1	0	#NULL!	19.5	72.7	133	90	4.8	172	93	0	1	0	0	0	1	0
64	1	22.5	83.7	0.48	1	0.89	1	3	0	0	137	78	0	56	4.03	65	107	0	5.9	1.77	0	5.8	81.08	0	0	0	1	1	2	0	#NULL!	21.8	80.5	65	47	5.8	134	73	0	1	0	0	1	2	0
61	2	18.0	69.2	0.43	1	0.78	0	2	0	0	139	74	0	69	4.23	74	128	0	5.4	1.69	0	4.6	69.05	0	0	0	1	0	1	0	#NULL!	18.8	70.3	74	65	5.5	140	70	0	1	0	0	0	1	0
67	2	19.5	70.3	0.49	2	0.83	0	0	1	0	140	81	1	127	4.84	59	112	0	5.6	1.72	0	5.2	78.69	0	0	0	1	1	2	0	#NULL!	#NULL!	#NULL!	#NULL!	#NULL!	#NULL!	#NULL!	#NULL!	#NULL!	#NULL!	#NULL!	#NULL!	#NULL!	#NULL!	#NULL!
88	1	21.9	80.0	0.51	2	0.89	1	0	1	0	145	77	0	113	4.73	50	123	0	5.9	1.77	0	7.0	61.78	0	0	0	1	1	2	0	#NULL!	21.4	#NULL!	44	65	5.8	140	74	#NULL!	1	0	0	1	#NULL!	#NULL!
74	1	26.2	88.6	0.56	3	0.95	0	3	0	0	153	78	1	253	5.53	61	122	1	5.7	1.74	0	5.2	72.68	1	1	1	1	1	5	1	#NULL!	#NULL!	#NULL!	#NULL!	#NULL!	#NULL!	#NULL!	#NULL!	#NULL!	#NULL!	#NULL!	#NULL!	#NULL!	#NULL!	#NULL!
75	2	24.2	81.0	0.53	3	0.87	0	1	0	0	131	62	1	200	5.30	40	87	1	6.3	1.84	0	6.3	66.81	1	1	1	1	1	5	1	#NULL!	25.2	#NULL!	41	155	5.9	154	80	#NULL!	1	1	1	1	#NULL!	#NULL!
64	1	25.4	83.6	0.50	2	0.84	1	0	1	0	141	85	0	69	4.23	59	141	0	5.2	1.65	0	6.0	72.15	0	0	0	1	0	1	0	#NULL!	24.8	81.4	71	49	5.4	140	84	0	1	0	0	0	1	0
79	2	22.6	90.0	0.64	4	0.98	0	0	1	0	150	71	1	198	5.29	39	148	0	6.3	1.84	0	3.5	71.50	1	1	1	1	1	5	1	#NULL!	22.6	#NULL!	47	127	6.4	139	65	#NULL!	1	0	1	1	#NULL!	#NULL!
76	1	24.8	90.0	0.55	3	0.94	2	0	0	0	153	89	0	78	4.36	44	164	0	5.7	1.74	0	5.0	83.55	1	0	0	1	1	3	1	#NULL!	25.1	#NULL!	51	112	5.7	141	93	#NULL!	1	0	0	1	#NULL!	#NULL!
66	2	19.2	71.0	0.46	1	0.80	0	0	1	0	167	88	0	160	5.08	53	136	0	5.7	1.74	0	5.8	71.17	0	1	0	1	1	3	1	#NULL!	19.3	75.5	70	100	5.7	147	79	0	1	0	0	1	2	0
62	2	23.0	78.4	0.51	2	0.87	0	0	0	0	127	75	0	191	5.25	54	154	1	5.8	1.76	0	4.9	59.89	0	1	1	1	1	4	1	#NULL!	22.6	75.5	51	198	5.6	126	67	0	0	1	1	1	3	1
58	2	21.4	78.2	0.51	2	0.87	0	0	0	0	117	72	0	56	4.03	78	126	0	5.3	1.67	0	4.4	69.42	0	0	0	0	0	0	0	#NULL!	20.9	71.6	82	68	5.3	126	73	0	0	0	0	0	0	0
72	2	21.9	84.3	0.54	3	0.93	0	0	0	0	143	71	1	137	4.92	74	96	1	6.3	1.84	0	5.8	43.24	1	0	1	1	1	4	1	#NULL!	22.3	#NULL!	79	69	6.2	144	85	#NULL!	1	0	1	1	#NULL!	#NULL!
67	2	25.0	81.7	0.56	3	0.86	0	0	0	0	162	84	0	67	4.20	58	151	0	5.5	1.70	0	4.2	83.36	1	0	0	1	1	3	1	#NULL!	#NULL!	#NULL!	#NULL!	#NULL!	#NULL!	#NULL!	#NULL!	#NULL!	#NULL!	#NULL!	#NULL!	#NULL!	#NULL!	#NULL!
72	1	20.7	79.5	0.52	2	0.90	1	0	0	0	143	85	0	108	4.68	54	87	0	5.4	1.69	0	4.9	81.11	0	0	0	1	0	1	0	#NULL!	23.2	#NULL!	43	129	5.4	132	89	#NULL!	1	0	0	0	#NULL!	#NULL!
70	2	25.9	91.5	0.63	4	0.95	1	1	0	0	146	78	0	124	4.82	64	170	0	5.7	1.74	0	5.2	75.32	1	0	0	1	1	3	1	#NULL!	26.5	93.9	76	110	5.7	135	76	1	1	0	0	1	3	1
55	1	23.9	79.4	0.49	2	0.89	1	3	0	0	146	95	0	129	4.86	60	153	0	5.5	1.70	0	6.1	83.96	0	0	0	1	1	2	0	#NULL!	24.1	80.1	58	115	5.6	153	91	0	1	0	0	1	2	0
84	2	23.1	83.0	0.54	3	0.91	0	3	0	0	153	86	0	58	4.06	85	110	0	5.1	1.63	0	4.5	73.47	1	0	0	1	0	2	0	#NULL!	#NULL!	#NULL!	#NULL!	#NULL!	#NULL!	#NULL!	#NULL!	#NULL!	#NULL!	#NULL!	#NULL!	#NULL!	#NULL!	#NULL!
62	2	27.1	82.5	0.55	3	0.84	0	0	1	0	124	75	0	60	4.09	71	142	0	5.9	1.77	0	4.0	78.41	1	0	0	1	1	3	1	#NULL!	25.7	81.2	70	53	5.7	140	88	1	1	0	0	1	3	1
64	1	21.3	87.5	0.49	2	0.93	1	3	1	0	125	79	0	302	5.71	64	83	0	5.8	1.76	0	8.1	83.07	1	1	0	0	1	3	1	#NULL!	21.2	86.7	74	199	5.6	115	83	1	0	1	0	1	3	1
76	1	27.6	91.0	0.58	4	0.98	1	0	0	0	114	62	1	108	4.68	53	81	0	6.7	1.90	1	6.3	57.77	1	0	0	1	1	3	1	#NULL!	28.3	#NULL!	66	72	6.4	133	80	#NULL!	1	0	1	1	#NULL!	#NULL!
79	2	23.0	86.0	0.58	4	0.93	0	1	0	0	145	76	0	66	4.19	80	108	0	5.8	1.76	0	3.0	73.65	1	0	0	1	1	3	1	#NULL!	#NULL!	#NULL!	#NULL!	#NULL!	#NULL!	#NULL!	#NULL!	#NULL!	#NULL!	#NULL!	#NULL!	#NULL!	#NULL!	#NULL!
78	1	24.0	74.8	0.49	2	0.80	0	1	0	0	91	60	1	40	3.69	48	40	0	4.8	1.57	0	9.4	35.17	0	0	0	1	0	1	0	#NULL!	#NULL!	#NULL!	#NULL!	#NULL!	#NULL!	#NULL!	#NULL!	#NULL!	#NULL!	#NULL!	#NULL!	#NULL!	#NULL!	#NULL!
73	2	25.4	89.0	0.65	4	0.97	1	0	0	0	117	68	1	133	4.89	54	157	0	6.3	1.84	1	2.9	70.10	1	0	0	1	1	3	1	#NULL!	#NULL!	#NULL!	#NULL!	#NULL!	#NULL!	#NULL!	#NULL!	#NULL!	#NULL!	#NULL!	#NULL!	#NULL!	#NULL!	#NULL!
73	2	23.9	84.9	0.54	3	0.89	0	0	0	0	128	75	0	119	4.78	57	216	0	5.4	1.69	0	3.3	71.12	1	0	0	0	0	1	0	#NULL!	23.3	#NULL!	65	110	5.4	120	67	#NULL!	0	0	1	0	#NULL!	#NULL!
83	2	24.5	102.0	0.72	4	1.04	0	1	1	0	133	71	1	69	4.23	43	64	0	5.4	1.69	0	4.4	83.69	1	0	1	1	0	3	1	#NULL!	#NULL!	#NULL!	#NULL!	#NULL!	#NULL!	#NULL!	#NULL!	#NULL!	#NULL!	#NULL!	#NULL!	#NULL!	#NULL!	#NULL!
78	2	22.9	91.3	0.62	4	1.01	0	0	1	0	129	69	1	104	4.64	41	85	1	6.0	1.79	0	6.4	63.29	1	0	1	1	1	4	1	#NULL!	#NULL!	#NULL!	#NULL!	#NULL!	#NULL!	#NULL!	#NULL!	#NULL!	#NULL!	#NULL!	#NULL!	#NULL!	#NULL!	#NULL!
83	2	22.1	73.0	0.50	2	0.78	0	0	0	0	146	77	1	80	4.38	46	147	0	5.4	1.69	0	5.3	74.50	0	0	1	1	0	2	0	#NULL!	#NULL!	#NULL!	#NULL!	#NULL!	#NULL!	#NULL!	#NULL!	#NULL!	#NULL!	#NULL!	#NULL!	#NULL!	#NULL!	#NULL!
79	2	21.7	75.0	0.51	2	0.88	0	0	0	0	149	74	0	59	4.08	84	151	1	7.6	2.03	1	3.9	70.32	0	0	1	1	1	3	1	#NULL!	#NULL!	#NULL!	#NULL!	#NULL!	#NULL!	#NULL!	#NULL!	#NULL!	#NULL!	#NULL!	#NULL!	#NULL!	#NULL!	#NULL!
65	2	22.6	77.8	0.53	3	0.90	0	0	1	0	136	77	0	70	4.25	59	133	0	5.7	1.74	0	5.5	78.02	0	0	0	1	1	2	0	#NULL!	22.0	73.4	62	79	5.7	144	83	0	1	0	0	1	2	0
73	2	22.6	79.5	0.51	2	0.85	0	0	0	0	138	74	0	97	4.57	61	93	0	6.0	1.79	0	3.5	75.01	0	0	0	1	1	2	0	#NULL!	22.2	#NULL!	68	58	6.0	131	74	#NULL!	1	0	0	1	#NULL!	#NULL!
75	1	21.0	78.5	0.53	3	0.93	0	1	0	0	135	73	1	72	4.28	54	119	0	5.7	1.74	0	7.1	76.89	0	0	0	1	1	2	0	#NULL!	23.0	#NULL!	65	48	5.8	141	74	#NULL!	1	0	0	1	#NULL!	#NULL!
78	2	24.4	85.0	0.59	4	0.88	0	1	0	0	151	84	0	157	5.06	51	109	0	5.3	1.67	0	5.2	71.21	1	1	0	1	0	3	1	#NULL!	#NULL!	#NULL!	#NULL!	#NULL!	#NULL!	#NULL!	#NULL!	#NULL!	#NULL!	#NULL!	#NULL!	#NULL!	#NULL!	#NULL!
66	1	21.3	77.2	0.46	1	0.84	1	1	0	0	155	88	1	58	4.06	86	95	0	5.5	1.70	0	5.6	84.04	0	0	0	1	1	2	0	#NULL!	21.0	77.8	92	56	5.6	155	96	0	1	0	0	1	2	0
61	2	20.2	76.6	0.48	1	0.86	0	0	0	0	107	65	0	73	4.29	57	153	0	5.6	1.72	0	3.7	76.27	0	0	0	0	1	1	0	#NULL!	21.1	80.9	60	129	5.8	134	72	1	1	0	0	1	3	1
70	2	19.0	74.7	0.50	2	0.89	0	0	0	0	124	70	0	44	3.78	92	106	0	5.3	1.67	0	4.4	74.51	0	0	0	0	0	0	0	#NULL!	19.2	71.4	88	75	5.5	121	71	0	0	0	0	0	0	0
73	1	24.7	83.3	0.53	3	0.92	0	3	0	0	147	74	1	67	4.20	64	146	0	5.5	1.70	0	5.3	70.28	0	0	0	1	1	2	0	#NULL!	24.7	#NULL!	66	42	5.6	146	79	#NULL!	1	0	1	1	#NULL!	#NULL!
78	2	27.4	94.0	0.68	4	1.03	0	0	0	0	146	76	1	87	4.47	61	106	0	5.8	1.76	0	3.9	79.45	1	0	0	1	1	3	1	#NULL!	#NULL!	#NULL!	#NULL!	#NULL!	#NULL!	#NULL!	#NULL!	#NULL!	#NULL!	#NULL!	#NULL!	#NULL!	#NULL!	#NULL!
68	2	26.5	93.9	0.62	4	0.93	0	1	1	0	120	63	1	96	4.56	71	116	0	5.7	1.74	0	5.5	78.14	1	0	0	1	1	3	1	#NULL!	#NULL!	#NULL!	#NULL!	#NULL!	#NULL!	#NULL!	#NULL!	#NULL!	#NULL!	#NULL!	#NULL!	#NULL!	#NULL!	#NULL!
73	1	21.0	77.9	0.48	1	0.88	1	2	0	1	154	89	1	98	4.58	79	103	0	5.0	1.61	0	6.0	75.67	0	0	0	1	0	1	0	#NULL!	21.3	#NULL!	79	141	5.0	174	100	#NULL!	1	0	0	0	#NULL!	#NULL!
83	1	22.6	75.0	0.46	1	0.80	0	0	0	0	118	71	0	48	3.87	72	101	0	5.3	1.67	0	4.5	66.15	0	0	0	0	0	0	0	#NULL!	#NULL!	#NULL!	#NULL!	#NULL!	#NULL!	#NULL!	#NULL!	#NULL!	#NULL!	#NULL!	#NULL!	#NULL!	#NULL!	#NULL!
85	2	22.3	73.0	0.51	2	0.82	0	0	0	0	157	78	0	55	4.01	90	134	0	5.3	1.67	0	4.9	65.70	0	0	0	1	0	1	0	#NULL!	#NULL!	#NULL!	#NULL!	#NULL!	#NULL!	#NULL!	#NULL!	#NULL!	#NULL!	#NULL!	#NULL!	#NULL!	#NULL!	#NULL!
82	2	21.9	65.5	0.48	1	0.77	0	0	0	0	144	75	0	45	3.81	76	89	0	5.6	1.72	0	2.6	72.12	0	0	0	1	1	2	0	#NULL!	#NULL!	#NULL!	#NULL!	#NULL!	#NULL!	#NULL!	#NULL!	#NULL!	#NULL!	#NULL!	#NULL!	#NULL!	#NULL!	#NULL!
58	2	24.8	85.6	0.58	4	0.89	0	1	0	0	145	81	0	109	4.69	66	128	1	5.6	1.72	0	5.2	93.64	1	0	1	1	1	4	1	#NULL!	24.3	84.5	64	74	5.9	151	83	1	1	0	1	1	4	1
85	2	18.0	63.0	0.45	1	0.80	0	0	1	0	144	61	1	79	4.37	80	112	0	6.3	1.84	0	4.1	71.51	0	0	0	1	1	2	0	#NULL!	#NULL!	#NULL!	#NULL!	#NULL!	#NULL!	#NULL!	#NULL!	#NULL!	#NULL!	#NULL!	#NULL!	#NULL!	#NULL!	#NULL!
70	2	25.6	83.9	0.59	4	0.90	0	0	0	0	122	75	0	102	4.62	53	171	0	5.6	1.72	0	5.7	73.74	1	0	0	0	1	2	0	#NULL!	25.2	84.0	64	62	5.6	123	67	1	0	0	1	1	3	1
79	2	22.7	80.5	0.54	3	0.89	0	1	1	0	166	83	1	98	4.58	64	183	0	5.7	1.74	0	5.7	60.85	1	0	0	1	1	3	1	#NULL!	#NULL!	#NULL!	#NULL!	#NULL!	#NULL!	#NULL!	#NULL!	#NULL!	#NULL!	#NULL!	#NULL!	#NULL!	#NULL!	#NULL!
86	1	20.8	67.0	0.44	1	0.78	1	1	1	0	144	71	1	71	4.26	62	105	0	6.0	1.79	0	2.9	74.53	0	0	0	1	1	2	0	#NULL!	22.0	#NULL!	52	83	5.9	142	73	#NULL!	1	0	0	1	#NULL!	#NULL!
81	2	19.4	71.0	0.48	2	0.80	0	0	0	1	127	61	0	120	4.79	72	90	1	5.6	1.72	0	4.6	73.55	0	0	1	0	1	2	0	#NULL!	20.0	#NULL!	83	101	5.9	136	70	#NULL!	1	0	1	1	#NULL!	#NULL!
77	1	24.5	89.5	0.53	3	0.93	1	3	0	0	152	83	1	132	4.88	74	130	0	7.0	1.95	0	5.9	72.33	1	0	0	1	1	3	1	#NULL!	23.1	#NULL!	83	165	6.5	127	68	#NULL!	1	1	0	1	#NULL!	#NULL!
69	1	21.3	79.0	0.48	1	0.85	1	0	0	0	100	61	0	77	4.34	46	101	0	5.6	1.72	0	6.4	77.83	0	0	0	0	1	1	0	#NULL!	#NULL!	#NULL!	#NULL!	#NULL!	#NULL!	#NULL!	#NULL!	#NULL!	#NULL!	#NULL!	#NULL!	#NULL!	#NULL!	#NULL!
81	2	26.1	84.0	0.60	4	0.97	0	1	0	0	139	65	0	132	4.88	41	89	1	5.8	1.76	0	4.3	67.57	1	0	1	1	1	4	1	#NULL!	25.2	#NULL!	41	91	5.9	143	77	#NULL!	1	0	1	1	#NULL!	#NULL!
83	2	21.1	73.0	0.49	2	0.83	0	0	1	0	160	77	0	112	4.72	67	106	0	5.5	1.70	0	6.4	53.19	0	0	0	1	1	2	0	#NULL!	#NULL!	#NULL!	#NULL!	#NULL!	#NULL!	#NULL!	#NULL!	#NULL!	#NULL!	#NULL!	#NULL!	#NULL!	#NULL!	#NULL!
63	2	23.5	87.1	0.56	3	0.92	0	0	0	1	126	67	1	88	4.48	78	132	1	5.5	1.70	0	4.7	82.93	1	0	1	1	1	4	1	#NULL!	20.8	80.0	67	113	5.5	142	75	1	1	0	1	0	3	1
78	1	24.7	83.7	0.53	3	0.91	0	0	1	1	151	81	1	112	4.72	55	116	1	6.1	1.81	0	5.1	70.66	0	0	1	1	1	3	1	#NULL!	#NULL!	#NULL!	#NULL!	#NULL!	#NULL!	#NULL!	#NULL!	#NULL!	#NULL!	#NULL!	#NULL!	#NULL!	#NULL!	#NULL!
59	1	22.1	82.9	0.48	1	0.93	3	0	1	0	131	71	0	56	4.03	51	104	0	5.6	1.72	0	8.5	77.17	0	0	0	1	1	2	0	#NULL!	22.0	83.3	56	78	5.6	127	68	0	0	0	0	1	1	0
60	1	31.4	107.5	0.63	4	1.01	1	0	0	0	116	66	0	200	5.30	40	146	0	5.7	1.74	0	7.3	71.36	1	1	0	0	1	3	1	#NULL!	30.2	105.5	42	137	5.6	103	64	1	0	0	0	1	2	0
57	1	32.5	100.4	0.60	4	0.94	1	3	0	0	144	84	0	118	4.77	52	80	0	5.4	1.69	0	5.9	78.64	1	0	0	1	0	2	0	#NULL!	33.6	104.5	56	93	5.5	141	86	1	1	0	0	0	2	0
66	2	23.8	84.6	0.55	3	0.90	0	1	0	0	126	73	0	72	4.28	91	159	0	5.8	1.76	0	5.6	74.71	1	0	0	0	1	2	0	#NULL!	#NULL!	#NULL!	#NULL!	#NULL!	#NULL!	#NULL!	#NULL!	#NULL!	#NULL!	#NULL!	#NULL!	#NULL!	#NULL!	#NULL!
56	1	22.5	81.4	0.47	1	0.89	0	0	1	0	104	65	0	175	5.16	56	166	0	5.7	1.74	0	7.0	72.46	0	1	0	0	1	2	0	#NULL!	#NULL!	#NULL!	#NULL!	#NULL!	#NULL!	#NULL!	#NULL!	#NULL!	#NULL!	#NULL!	#NULL!	#NULL!	#NULL!	#NULL!
70	1	25.3	81.6	0.53	3	0.91	1	0	0	0	161	91	1	84	4.43	42	91	0	5.5	1.70	0	8.0	70.43	0	0	0	1	1	2	0	#NULL!	25.4	81.5	45	84	5.7	154	90	0	1	0	0	1	2	0
77	2	24.0	81.5	0.53	3	0.85	0	0	0	0	152	66	1	83	4.42	76	90	1	5.5	1.70	0	4.4	72.51	1	0	1	1	1	4	1	#NULL!	21.4	#NULL!	78	133	5.4	161	76	#NULL!	1	0	1	0	#NULL!	#NULL!
62	1	28.0	96.3	0.58	4	1.00	2	1	1	0	126	84	1	44	3.78	72	112	0	6.5	1.87	1	5.4	85.87	1	0	0	1	1	3	1	#NULL!	27.5	96.8	75	36	6.5	127	82	1	0	0	0	1	2	0
68	1	24.4	84.8	0.52	3	0.94	1	3	0	0	123	74	0	84	4.43	90	144	0	5.3	1.67	0	5.1	76.21	0	0	0	0	0	0	0	#NULL!	23.7	83.1	93	89	5.5	128	75	0	0	0	0	0	0	0
84	2	15.6	50.5	0.36	1	0.68	0	0	0	0	151	81	0	56	4.03	67	158	0	5.4	1.69	0	2.5	69.84	0	0	0	1	0	1	0	#NULL!	#NULL!	#NULL!	#NULL!	#NULL!	#NULL!	#NULL!	#NULL!	#NULL!	#NULL!	#NULL!	#NULL!	#NULL!	#NULL!	#NULL!
70	1	28.7	101.3	0.58	4	0.96	1	2	0	1	116	78	1	52	3.95	66	96	1	5.6	1.72	0	7.4	53.24	1	0	1	1	1	4	1	#NULL!	30.2	103.2	65	79	5.7	117	79	1	1	0	1	1	4	1
67	1	25.4	80.5	0.50	2	0.88	0	3	1	0	122	70	1	20	3.00	70	56	1	5.7	1.74	1	5.0	70.65	0	0	1	1	1	3	1	#NULL!	26.1	83.6	61	42	5.9	116	64	0	1	0	1	1	3	1
72	2	21.3	77.4	0.50	2	0.87	0	2	1	0	152	88	1	82	4.41	85	146	0	5.9	1.77	0	3.6	73.47	0	0	0	1	1	2	0	#NULL!	22.3	#NULL!	89	120	5.9	147	85	#NULL!	1	0	0	1	#NULL!	#NULL!
65	2	20.6	78.6	0.53	3	0.91	0	0	1	0	141	78	0	76	4.33	80	157	0	5.9	1.77	0	4.2	81.27	0	0	0	1	1	2	0	#NULL!	20.4	79.3	95	66	5.9	130	74	0	0	0	0	1	1	0
70	2	24.7	95.4	0.65	4	0.98	0	0	0	0	150	86	1	175	5.16	66	183	0	5.3	1.67	0	7.2	74.91	1	1	0	1	0	3	1	#NULL!	24.6	95.5	63	105	5.4	136	75	1	1	0	0	0	2	0
74	1	21.1	80.5	0.53	3	0.98	1	3	1	1	153	78	0	144	4.97	44	99	0	7.6	2.03	1	3.7	73.87	0	0	0	1	1	2	0	#NULL!	#NULL!	#NULL!	#NULL!	#NULL!	#NULL!	#NULL!	#NULL!	#NULL!	#NULL!	#NULL!	#NULL!	#NULL!	#NULL!	#NULL!
60	2	23.3	83.5	0.56	3	0.93	0	0	0	0	146	76	0	146	4.98	68	154	0	6.0	1.79	0	4.2	81.25	1	0	0	1	1	3	1	#NULL!	22.5	82.3	52	162	6.3	149	77	1	1	1	0	1	4	1
66	2	23.6	78.7	0.54	3	0.89	0	1	1	0	130	70	0	119	4.78	64	118	0	5.6	1.72	0	5.4	71.17	0	0	0	0	1	1	0	#NULL!	24.2	82.5	81	88	5.7	112	73	1	0	0	0	1	2	0
66	1	23.6	85.0	0.53	3	0.95	0	0	0	0	133	77	0	112	4.72	74	140	0	6.2	1.82	0	6.0	69.30	1	0	0	1	1	3	1	#NULL!	#NULL!	#NULL!	#NULL!	#NULL!	#NULL!	#NULL!	#NULL!	#NULL!	#NULL!	#NULL!	#NULL!	#NULL!	#NULL!	#NULL!
71	1	26.9	96.4	0.58	4	0.99	1	2	0	0	151	88	1	107	4.67	55	116	1	5.9	1.77	0	5.0	63.59	1	0	1	1	1	4	1	#NULL!	25.9	90.2	50	144	5.9	150	87	1	1	0	1	1	4	1
65	1	18.9	67.4	0.45	1	0.84	0	1	0	0	120	73	0	84	4.43	69	134	0	5.8	1.76	0	6.0	69.79	0	0	0	0	1	1	0	#NULL!	#NULL!	#NULL!	#NULL!	#NULL!	#NULL!	#NULL!	#NULL!	#NULL!	#NULL!	#NULL!	#NULL!	#NULL!	#NULL!	#NULL!
67	2	20.4	73.2	0.49	2	0.87	0	0	0	0	131	79	0	56	4.03	47	104	0	6.0	1.79	0	6.6	73.47	0	0	1	0	1	2	0	#NULL!	21.0	75.3	48	58	6.2	147	84	0	1	0	1	1	3	1
71	2	26.6	85.5	0.60	4	0.91	0	0	1	0	127	70	0	64	4.16	83	133	0	5.8	1.76	0	5.7	77.43	1	0	0	0	1	2	0	#NULL!	#NULL!	#NULL!	#NULL!	#NULL!	#NULL!	#NULL!	#NULL!	#NULL!	#NULL!	#NULL!	#NULL!	#NULL!	#NULL!	#NULL!
70	2	27.6	91.1	0.59	4	0.95	0	0	1	0	160	95	1	314	5.75	50	69	0	5.6	1.72	0	4.0	74.51	1	1	0	1	1	4	1	#NULL!	27.9	91.0	57	286	5.6	154	93	1	1	1	0	1	4	1
63	2	19.4	74.5	0.49	2	0.92	0	1	0	0	101	56	0	119	4.78	59	242	0	5.7	1.74	0	4.0	81.91	0	0	0	0	1	1	0	#NULL!	19.8	76.4	63	121	5.8	102	55	0	0	0	0	1	1	0
73	1	25.5	87.4	0.53	3	0.91	0	3	0	0	148	88	1	78	4.36	95	122	0	5.5	1.70	0	6.7	61.17	1	0	0	1	1	3	1	#NULL!	25.9	#NULL!	98	66	5.5	149	90	#NULL!	1	0	0	0	#NULL!	#NULL!
70	1	22.0	82.7	0.51	2	0.97	3	3	0	0	150	84	1	198	5.29	36	62	1	4.5	1.50	0	13.2	31.59	0	1	1	1	0	3	1	#NULL!	#NULL!	#NULL!	#NULL!	#NULL!	#NULL!	#NULL!	#NULL!	#NULL!	#NULL!	#NULL!	#NULL!	#NULL!	#NULL!	#NULL!
72	1	22.7	78.8	0.50	2	0.91	0	3	1	0	162	92	0	92	4.52	50	99	0	6.2	1.82	0	7.5	68.21	0	0	0	1	1	2	0	#NULL!	23.5	#NULL!	57	53	6.5	159	88	#NULL!	1	0	0	1	#NULL!	#NULL!
71	1	23.3	81.7	0.51	2	0.89	1	0	1	0	133	79	0	77	4.34	63	82	0	5.4	1.69	0	2.0	70.59	0	0	0	0	0	0	0	#NULL!	23.0	77.6	74	69	5.5	149	81	0	1	0	0	0	1	0
64	1	22.9	82.4	0.51	2	0.97	3	3	1	0	149	82	1	61	4.11	58	91	0	7.6	2.03	0	6.9	76.75	0	0	0	1	1	2	0	#NULL!	#NULL!	#NULL!	#NULL!	#NULL!	#NULL!	#NULL!	#NULL!	#NULL!	#NULL!	#NULL!	#NULL!	#NULL!	#NULL!	#NULL!
71	1	28.2	98.8	0.58	4	1.00	1	2	0	0	133	84	1	103	4.63	59	150	0	5.7	1.74	0	6.8	60.56	1	0	0	1	1	3	1	#NULL!	26.5	96.9	73	72	5.5	152	88	1	1	0	0	0	2	0
65	1	29.1	92.2	0.55	3	0.95	1	3	1	0	144	96	1	128	4.85	58	134	0	5.9	1.77	0	4.3	74.70	1	0	0	1	1	3	1	#NULL!	30.5	94.8	50	140	6.8	152	106	1	1	0	0	1	3	1
76	2	22.4	86.5	0.58	4	0.95	0	0	0	0	160	94	0	115	4.74	50	145	0	5.5	1.70	0	3.1	64.18	1	0	0	1	1	3	1	#NULL!	#NULL!	#NULL!	#NULL!	#NULL!	#NULL!	#NULL!	#NULL!	#NULL!	#NULL!	#NULL!	#NULL!	#NULL!	#NULL!	#NULL!
78	1	26.1	85.0	0.54	3	0.87	0	0	0	0	170	80	1	100	4.61	39	102	0	5.5	1.70	0	5.4	52.58	1	0	1	1	1	4	1	#NULL!	#NULL!	#NULL!	#NULL!	#NULL!	#NULL!	#NULL!	#NULL!	#NULL!	#NULL!	#NULL!	#NULL!	#NULL!	#NULL!	#NULL!
64	1	20.8	78.3	0.46	1	0.90	3	3	0	0	153	90	0	294	5.68	91	116	0	5.9	1.77	0	6.9	78.81	0	1	0	1	1	3	1	#NULL!	19.4	74.7	83	579	5.6	171	95	0	1	1	0	1	3	1
78	1	21.7	76.5	0.48	1	0.86	2	1	0	0	163	79	1	141	4.95	53	169	0	5.7	1.74	0	5.4	70.29	0	0	0	1	1	2	0	#NULL!	22.5	#NULL!	47	260	5.6	149	75	#NULL!	1	1	0	1	#NULL!	#NULL!
66	1	22.1	81.6	0.50	2	0.89	1	1	1	0	148	82	0	65	4.17	74	134	0	5.9	1.77	0	5.4	79.49	0	0	0	1	1	2	0	#NULL!	22.4	82.5	81	35	5.9	147	80	0	1	0	0	1	2	0
58	2	22.0	75.6	0.51	2	0.86	0	0	0	0	147	86	0	134	4.90	52	110	0	4.9	1.59	0	5.5	84.84	0	0	0	1	0	1	0	#NULL!	22.1	77.7	60	96	5.0	150	83	0	1	0	0	0	1	0
67	2	22.2	82.0	0.55	3	0.87	0	0	1	0	123	76	1	89	4.49	84	184	0	5.3	1.67	0	6.5	70.67	1	0	0	1	0	2	0	#NULL!	#NULL!	#NULL!	#NULL!	#NULL!	#NULL!	#NULL!	#NULL!	#NULL!	#NULL!	#NULL!	#NULL!	#NULL!	#NULL!	#NULL!
68	2	23.5	84.0	0.56	3	0.92	0	2	1	0	127	80	1	94	4.54	51	129	0	5.9	1.77	0	5.4	78.61	1	0	0	1	1	3	1	#NULL!	#NULL!	#NULL!	#NULL!	#NULL!	#NULL!	#NULL!	#NULL!	#NULL!	#NULL!	#NULL!	#NULL!	#NULL!	#NULL!	#NULL!
66	1	23.4	91.4	0.56	3	1.02	1	3	1	0	158	87	0	103	4.63	72	102	0	6.0	1.79	1	7.0	75.30	1	0	0	1	1	3	1	#NULL!	24.2	89.4	94	62	5.4	153	86	1	1	0	0	1	3	1
72	2	21.9	83.8	0.58	4	0.99	0	0	1	0	147	79	1	91	4.51	86	179	0	5.8	1.76	0	4.3	78.35	1	0	0	1	1	3	1	#NULL!	22.1	#NULL!	104	63	5.8	180	77	#NULL!	1	0	0	1	#NULL!	#NULL!
75	2	21.1	74.0	0.50	2	0.87	0	0	1	0	149	84	1	110	4.70	99	113	1	5.3	1.67	0	4.5	76.23	0	0	1	1	0	2	0	#NULL!	#NULL!	#NULL!	#NULL!	#NULL!	#NULL!	#NULL!	#NULL!	#NULL!	#NULL!	#NULL!	#NULL!	#NULL!	#NULL!	#NULL!
76	2	28.8	103.5	0.65	4	0.96	0	0	1	0	157	81	1	70	4.25	38	64	0	5.2	1.65	0	7.3	63.15	1	0	1	1	0	3	1	#NULL!	28.2	#NULL!	43	83	5.3	151	78	#NULL!	1	0	1	0	#NULL!	#NULL!
66	2	18.4	71.2	0.46	1	0.82	0	0	1	0	133	78	0	52	3.95	96	112	0	5.5	1.70	0	3.2	86.44	0	0	0	0	1	1	0	#NULL!	18.2	69.9	97	50	5.6	143	93	0	1	0	0	1	2	0
73	1	22.6	82.9	0.51	2	0.89	0	0	0	0	125	79	0	46	3.83	75	126	0	5.8	1.76	0	4.8	71.68	0	0	0	0	1	1	0	#NULL!	22.8	#NULL!	74	55	6.0	135	80	#NULL!	1	0	0	1	#NULL!	#NULL!
70	2	19.2	67.5	0.47	1	0.81	0	1	0	0	147	86	0	75	4.32	90	143	0	5.6	1.72	0	4.8	76.60	0	0	0	1	1	2	0	#NULL!	19.6	65.9	83	85	5.7	148	82	0	1	0	0	1	2	0
57	1	23.9	81.5	0.51	2	0.89	0	3	0	0	125	78	0	38	3.64	79	143	0	5.5	1.70	0	6.5	77.89	0	0	0	0	1	1	0	#NULL!	23.1	76.7	80	78	5.7	110	66	0	0	0	0	1	1	0
77	1	23.3	78.0	0.51	2	0.87	1	0	0	0	155	82	1	132	4.88	58	115	0	6.1	1.81	0	9.2	16.29	0	0	0	1	1	2	0	#NULL!	#NULL!	#NULL!	#NULL!	#NULL!	#NULL!	#NULL!	#NULL!	#NULL!	#NULL!	#NULL!	#NULL!	#NULL!	#NULL!	#NULL!
80	1	20.8	75.0	0.48	1	0.85	0	1	0	1	139	76	0	63	4.14	48	94	0	5.6	1.72	0	7.1	62.81	0	0	0	1	1	2	0	#NULL!	#NULL!	#NULL!	#NULL!	#NULL!	#NULL!	#NULL!	#NULL!	#NULL!	#NULL!	#NULL!	#NULL!	#NULL!	#NULL!	#NULL!
78	1	22.2	87.0	0.51	2	0.94	2	3	1	0	145	71	1	52	3.95	96	81	0	4.8	1.57	0	3.2	69.21	1	0	0	1	0	2	0	#NULL!	#NULL!	#NULL!	#NULL!	#NULL!	#NULL!	#NULL!	#NULL!	#NULL!	#NULL!	#NULL!	#NULL!	#NULL!	#NULL!	#NULL!
84	1	19.1	77.5	0.46	1	0.87	0	2	0	0	159	81	0	81	4.39	76	114	0	5.1	1.63	0	6.2	56.62	0	0	0	1	0	1	0	#NULL!	#NULL!	#NULL!	#NULL!	#NULL!	#NULL!	#NULL!	#NULL!	#NULL!	#NULL!	#NULL!	#NULL!	#NULL!	#NULL!	#NULL!
65	2	23.6	85.6	0.54	3	0.91	0	0	1	0	131	76	0	147	4.99	56	157	1	6.3	1.84	0	5.4	68.22	1	0	1	0	1	3	1	#NULL!	23.8	85.5	55	150	6.1	157	82	1	1	1	1	1	5	1
62	2	19.1	74.3	0.47	1	0.85	0	0	1	0	110	74	1	87	4.47	83	99	1	6.1	1.81	0	5.1	80.12	0	0	1	1	1	3	1	#NULL!	19.9	75.9	87	93	6.2	133	91	0	1	0	1	1	3	1
59	1	23.4	82.6	0.49	2	0.89	1	0	0	0	142	86	0	69	4.23	61	134	0	5.6	1.72	0	5.4	80.33	0	0	0	1	1	2	0	#NULL!	24.0	82.6	60	61	5.7	138	89	0	1	0	0	1	2	0
65	1	19.5	74.1	0.44	1	0.86	1	3	0	0	117	68	0	33	3.50	74	113	0	5.8	1.76	0	6.4	84.63	0	0	0	0	1	1	0	#NULL!	19.8	77.0	78	66	5.7	137	77	0	1	0	0	1	2	0
66	2	25.0	80.4	0.55	3	0.84	0	1	0	0	149	78	0	31	3.43	106	130	0	5.8	1.76	0	4.2	79.72	1	0	0	1	1	3	1	#NULL!	25.4	81.8	90	48	5.8	165	91	1	1	0	0	1	3	1
77	2	20.4	81.0	0.53	3	0.93	0	0	1	0	171	82	1	89	4.49	66	138	1	6.6	1.89	0	3.5	73.79	1	0	1	1	1	4	1	#NULL!	19.9	#NULL!	62	109	7.6	170	90	#NULL!	1	0	1	1	#NULL!	#NULL!
78	1	17.4	71.0	0.44	1	0.85	1	2	0	0	109	63	1	43	3.76	75	114	0	5.8	1.76	0	5.6	71.43	0	0	0	1	1	2	0	#NULL!	17.1	#NULL!	100	53	5.8	124	68	#NULL!	1	0	0	1	#NULL!	#NULL!
75	2	19.4	80.0	0.53	3	0.94	0	0	1	1	134	75	0	48	3.87	86	140	0	5.8	1.76	0	4.7	71.20	1	0	0	1	1	3	1	#NULL!	20.1	#NULL!	83	65	5.8	130	79	#NULL!	0	0	0	1	#NULL!	#NULL!
76	1	22.6	79.0	0.52	2	0.86	1	0	1	0	153	82	0	68	4.22	61	56	0	3.9	1.36	0	5.3	73.67	0	0	0	1	0	1	0	#NULL!	#NULL!	#NULL!	#NULL!	#NULL!	#NULL!	#NULL!	#NULL!	#NULL!	#NULL!	#NULL!	#NULL!	#NULL!	#NULL!	#NULL!
66	2	20.9	74.8	0.51	2	0.86	0	0	1	1	112	70	1	63	4.14	61	132	0	5.9	1.77	0	3.6	78.79	0	0	0	1	1	2	0	#NULL!	#NULL!	#NULL!	#NULL!	#NULL!	#NULL!	#NULL!	#NULL!	#NULL!	#NULL!	#NULL!	#NULL!	#NULL!	#NULL!	#NULL!
59	1	22.5	83.7	0.50	2	0.94	1	3	0	0	157	101	1	258	5.55	58	143	0	5.7	1.74	0	6.2	83.49	0	1	0	1	1	3	1	#NULL!	22.9	82.1	55	232	5.7	139	93	0	1	1	0	1	3	1
76	1	22.3	83.5	0.55	3	0.94	0	3	0	0	149	79	1	68	4.22	62	129	0	5.6	1.72	0	7.1	26.23	0	0	0	1	1	2	0	#NULL!	21.7	#NULL!	71	80	5.4	158	79	#NULL!	1	0	0	0	#NULL!	#NULL!
67	2	21.7	82.1	0.54	3	0.93	0	2	0	0	136	75	0	91	4.51	59	178	0	6.3	1.84	0	3.6	86.50	1	0	0	1	1	3	1	#NULL!	22.2	81.6	58	99	6.6	126	76	1	0	0	0	1	2	0
80	2	21.0	70.0	0.51	2	0.83	0	0	0	0	147	80	1	89	4.49	72	75	0	5.6	1.72	0	5.0	68.74	0	0	0	1	1	2	0	#NULL!	#NULL!	#NULL!	#NULL!	#NULL!	#NULL!	#NULL!	#NULL!	#NULL!	#NULL!	#NULL!	#NULL!	#NULL!	#NULL!	#NULL!
67	2	21.1	74.9	0.51	2	0.84	3	0	0	0	132	73	0	130	4.87	67	197	0	5.6	1.72	0	5.8	76.10	0	0	0	1	1	2	0	#NULL!	21.3	78.1	55	212	5.6	132	73	0	1	1	0	1	3	1
76	2	26.8	91.5	0.61	4	0.94	0	0	1	0	133	74	0	100	4.61	67	108	0	5.5	1.70	0	5.2	71.82	1	0	0	1	1	3	1	#NULL!	27.0	#NULL!	78	54	5.5	153	82	#NULL!	1	0	0	0	#NULL!	#NULL!
82	2	21.8	78.2	0.57	4	0.92	0	0	0	0	111	61	1	56	4.03	80	160	0	5.6	1.72	0	5.8	45.49	0	0	0	1	1	2	0	#NULL!	#NULL!	#NULL!	#NULL!	#NULL!	#NULL!	#NULL!	#NULL!	#NULL!	#NULL!	#NULL!	#NULL!	#NULL!	#NULL!	#NULL!
66	1	19.6	64.9	0.43	1	0.79	1	3	0	0	154	86	0	39	3.66	104	76	0	6.3	1.84	0	4.3	84.04	0	0	0	1	1	2	0	#NULL!	19.5	69.8	91	62	5.9	158	95	0	1	0	0	1	2	0
80	2	23.8	79.0	0.55	3	0.87	0	0	0	0	138	78	1	62	4.13	68	84	1	5.8	1.76	0	4.7	67.06	0	0	1	1	1	3	1	#NULL!	#NULL!	#NULL!	#NULL!	#NULL!	#NULL!	#NULL!	#NULL!	#NULL!	#NULL!	#NULL!	#NULL!	#NULL!	#NULL!	#NULL!
55	1	26.9	90.3	0.56	3	0.97	3	3	0	0	155	103	0	184	5.21	51	180	0	5.9	1.77	0	8.3	82.18	1	1	0	1	1	4	1	#NULL!	25.0	86.4	54	182	5.8	164	102	1	1	1	0	1	4	1
74	1	24.9	89.7	0.53	3	0.91	1	1	1	0	158	92	1	147	4.99	55	102	1	5.9	1.77	0	5.1	69.78	1	0	1	1	1	4	1	#NULL!	#NULL!	#NULL!	#NULL!	#NULL!	#NULL!	#NULL!	#NULL!	#NULL!	#NULL!	#NULL!	#NULL!	#NULL!	#NULL!	#NULL!
68	1	23.4	82.2	0.52	2	0.90	3	0	0	0	139	79	0	158	5.06	69	121	1	6.2	1.82	0	6.3	73.50	0	1	1	1	1	4	1	#NULL!	24.1	83.8	63	130	6.0	126	74	0	0	0	1	1	2	0
75	2	22.6	81.0	0.51	2	0.89	0	1	0	0	143	80	0	78	4.36	79	121	0	5.7	1.74	0	3.9	74.83	1	0	0	1	1	3	1	#NULL!	21.2	#NULL!	89	47	5.7	153	83	#NULL!	1	0	0	1	#NULL!	#NULL!
80	1	22.0	83.5	0.51	2	0.95	1	1	0	0	158	84	1	247	5.51	35	73	1	6.4	1.86	0	4.3	68.59	0	1	1	1	1	4	1	#NULL!	22.4	#NULL!	31	147	6.3	148	83	#NULL!	1	0	1	1	#NULL!	#NULL!
69	2	17.6	67.6	0.44	1	0.81	0	0	1	0	117	63	0	52	3.95	89	137	0	7.8	2.05	0	4.9	72.79	0	0	0	0	1	1	0	#NULL!	18.5	73.2	79	74	8.7	126	68	0	0	0	0	1	1	0
68	2	26.9	87.6	0.61	4	0.93	0	0	0	0	113	84	1	56	4.03	74	88	1	5.7	1.74	0	5.2	59.97	1	0	1	1	1	4	1	#NULL!	28.2	89.9	67	97	5.9	110	77	1	1	0	1	1	4	1
81	2	23.3	77.0	0.52	2	0.86	0	0	0	0	133	77	0	173	5.15	66	136	1	7.1	1.96	0	5.6	60.97	0	1	1	1	1	4	1	#NULL!	23.6	#NULL!	67	95	6.4	140	71	#NULL!	1	0	1	1	#NULL!	#NULL!
80	2	19.2	70.5	0.51	2	0.85	0	0	0	0	147	82	0	50	3.91	64	121	0	5.6	1.72	0	3.5	69.83	0	0	0	1	1	2	0	#NULL!	#NULL!	#NULL!	#NULL!	#NULL!	#NULL!	#NULL!	#NULL!	#NULL!	#NULL!	#NULL!	#NULL!	#NULL!	#NULL!	#NULL!
61	1	26.4	87.7	0.53	3	0.93	0	3	1	0	159	95	0	67	4.20	76	137	0	6.2	1.82	0	0.8	75.73	1	0	0	1	1	3	1	#NULL!	#NULL!	#NULL!	#NULL!	#NULL!	#NULL!	#NULL!	#NULL!	#NULL!	#NULL!	#NULL!	#NULL!	#NULL!	#NULL!	#NULL!
75	1	23.5	79.5	0.49	2	0.88	0	1	0	0	148	74	0	61	4.11	67	111	0	6.3	1.84	0	5.9	68.96	0	0	0	1	1	2	0	#NULL!	24.8	#NULL!	70	70	6.6	147	78	#NULL!	1	0	0	1	#NULL!	#NULL!
71	2	25.8	85.3	0.55	3	0.88	0	0	0	0	136	66	1	132	4.88	53	116	0	6.1	1.81	0	4.6	71.43	1	0	0	1	1	3	1	#NULL!	28.3	87.8	58	219	6.4	140	70	1	1	1	0	1	4	1
79	2	28.0	99.5	0.68	4	1.02	0	1	0	0	130	70	1	155	5.04	46	108	1	6.6	1.89	0	5.5	62.84	1	1	1	1	1	5	1	#NULL!	#NULL!	#NULL!	#NULL!	#NULL!	#NULL!	#NULL!	#NULL!	#NULL!	#NULL!	#NULL!	#NULL!	#NULL!	#NULL!	#NULL!
80	2	23.9	85.5	0.57	4	0.85	0	1	0	0	142	81	1	69	4.23	71	91	1	5.2	1.65	0	6.4	68.39	1	0	1	1	0	3	1	#NULL!	23.9	#NULL!	74	53	5.3	149	83	#NULL!	1	0	0	0	#NULL!	#NULL!
69	2	20.5	76.7	0.53	3	0.90	0	0	0	0	137	74	0	75	4.32	67	163	0	5.4	1.69	0	3.2	74.65	0	0	0	1	0	1	0	#NULL!	#NULL!	#NULL!	#NULL!	#NULL!	#NULL!	#NULL!	#NULL!	#NULL!	#NULL!	#NULL!	#NULL!	#NULL!	#NULL!	#NULL!
78	2	22.8	82.0	0.56	3	0.92	0	0	0	0	147	80	1	114	4.74	35	107	0	5.7	1.74	0	3.1	69.71	1	0	1	1	1	4	1	#NULL!	22.7	#NULL!	53	70	5.3	156	82	#NULL!	1	0	0	0	#NULL!	#NULL!
64	2	21.6	78.0	0.50	2	0.89	0	0	0	0	135	75	0	95	4.55	50	88	1	5.7	1.74	0	6.0	60.78	0	0	1	1	1	3	1	#NULL!	#NULL!	#NULL!	#NULL!	#NULL!	#NULL!	#NULL!	#NULL!	#NULL!	#NULL!	#NULL!	#NULL!	#NULL!	#NULL!	#NULL!
76	1	22.6	81.5	0.52	2	0.95	1	2	0	0	152	72	1	88	4.48	50	138	0	5.5	1.70	0	5.8	59.17	0	0	0	1	1	2	0	#NULL!	#NULL!	#NULL!	#NULL!	#NULL!	#NULL!	#NULL!	#NULL!	#NULL!	#NULL!	#NULL!	#NULL!	#NULL!	#NULL!	#NULL!
75	2	26.3	92.0	0.62	4	0.99	0	1	1	0	136	76	1	91	4.51	62	128	1	6.0	1.79	0	6.0	66.81	1	0	1	1	1	4	1	#NULL!	25.8	#NULL!	59	123	5.8	146	72	#NULL!	1	0	1	1	#NULL!	#NULL!
95	1	22.0	88.0	0.58	4	0.96	0	0	0	0	152	85	1	72	4.28	77	137	0	5.2	1.65	0	4.8	64.10	1	0	0	1	0	2	0	#NULL!	23.6	#NULL!	74	52	5.1	152	85	#NULL!	1	0	0	0	#NULL!	#NULL!
77	1	18.5	69.0	0.46	1	0.78	0	1	0	0	120	68	0	71	4.26	105	148	0	5.7	1.74	0	4.1	74.00	0	0	0	0	1	1	0	#NULL!	#NULL!	#NULL!	#NULL!	#NULL!	#NULL!	#NULL!	#NULL!	#NULL!	#NULL!	#NULL!	#NULL!	#NULL!	#NULL!	#NULL!
84	1	27.6	91.5	0.57	4	0.93	0	3	1	0	143	66	1	77	4.34	73	106	0	5.6	1.72	0	4.9	71.73	1	0	0	1	1	3	1	#NULL!	26.4	#NULL!	83	53	5.4	135	60	#NULL!	1	0	0	0	#NULL!	#NULL!
75	1	24.8	88.0	0.55	3	0.95	1	3	0	0	136	75	1	154	5.04	53	124	0	5.9	1.77	0	4.3	74.62	1	1	0	1	1	4	1	#NULL!	24.5	#NULL!	57	93	5.9	132	73	#NULL!	1	0	0	1	#NULL!	#NULL!
81	1	29.0	98.5	0.60	4	0.90	1	1	0	0	166	90	1	115	4.74	48	113	0	5.6	1.72	0	4.8	65.19	1	0	0	1	1	3	1	#NULL!	28.7	#NULL!	60	76	5.6	131	69	#NULL!	1	0	0	1	#NULL!	#NULL!
64	1	20.1	72.4	0.44	1	0.79	1	2	0	0	131	83	1	42	3.74	66	116	0	6.0	1.79	0	4.7	78.81	0	0	0	1	1	2	0	#NULL!	19.9	73.3	68	93	6.1	121	77	0	1	0	0	1	2	0
86	2	24.8	88.0	0.63	4	0.95	0	0	1	0	146	90	1	96	4.56	78	97	1	5.7	1.74	0	3.6	68.46	1	0	1	1	1	4	1	#NULL!	#NULL!	#NULL!	#NULL!	#NULL!	#NULL!	#NULL!	#NULL!	#NULL!	#NULL!	#NULL!	#NULL!	#NULL!	#NULL!	#NULL!
80	1	28.1	92.0	0.58	4	0.92	0	0	0	0	156	85	1	183	5.21	38	114	1	7.5	2.01	1	4.4	26.99	1	1	1	1	1	5	1	#NULL!	#NULL!	#NULL!	#NULL!	#NULL!	#NULL!	#NULL!	#NULL!	#NULL!	#NULL!	#NULL!	#NULL!	#NULL!	#NULL!	#NULL!
66	2	19.7	68.1	0.46	1	0.78	0	1	1	0	129	92	0	42	3.74	77	132	0	6.1	1.81	0	4.0	78.79	0	0	0	1	1	2	0	#NULL!	18.5	64.0	77	54	6.2	124	86	0	1	0	0	1	2	0
84	1	18.8	74.0	0.47	1	0.89	1	0	0	1	151	78	0	100	4.61	81	120	0	5.6	1.72	0	4.6	68.48	0	0	0	1	1	2	0	#NULL!	#NULL!	#NULL!	#NULL!	#NULL!	#NULL!	#NULL!	#NULL!	#NULL!	#NULL!	#NULL!	#NULL!	#NULL!	#NULL!	#NULL!
67	2	20.2	78.5	0.51	2	0.89	0	0	1	0	135	78	0	48	3.87	65	103	0	5.5	1.70	0	5.6	62.22	0	0	0	1	1	2	0	#NULL!	20.9	80.8	64	77	5.7	102	61	1	0	0	0	1	2	0
70	1	22.1	78.3	0.50	2	0.86	0	1	1	0	106	69	0	48	3.87	87	90	0	6.0	1.79	0	5.4	78.20	0	0	0	0	1	1	0	#NULL!	24.6	85.3	68	84	6.2	117	72	1	0	0	0	1	2	0
74	2	21.1	77.0	0.52	3	0.87	0	0	0	0	146	85	0	77	4.34	59	100	1	5.9	1.77	0	3.3	78.28	0	0	1	1	1	3	1	#NULL!	#NULL!	#NULL!	#NULL!	#NULL!	#NULL!	#NULL!	#NULL!	#NULL!	#NULL!	#NULL!	#NULL!	#NULL!	#NULL!	#NULL!
69	2	34.7	104.3	0.68	4	0.95	0	1	0	0	156	92	1	79	4.37	74	73	1	5.7	1.74	0	5.8	77.14	1	0	1	1	1	4	1	#NULL!	37.3	111.8	64	168	5.9	161	92	1	1	1	1	1	5	1
80	2	29.0	92.5	0.66	4	0.93	0	0	0	0	152	82	1	166	5.11	45	240	1	6.1	1.81	0	6.6	49.25	1	1	1	1	1	5	1	#NULL!	#NULL!	#NULL!	#NULL!	#NULL!	#NULL!	#NULL!	#NULL!	#NULL!	#NULL!	#NULL!	#NULL!	#NULL!	#NULL!	#NULL!
74	2	30.9	95.8	0.66	4	0.92	0	0	0	0	151	82	1	65	4.17	73	119	0	5.2	1.65	0	5.3	73.24	1	0	0	1	0	2	0	#NULL!	#NULL!	#NULL!	#NULL!	#NULL!	#NULL!	#NULL!	#NULL!	#NULL!	#NULL!	#NULL!	#NULL!	#NULL!	#NULL!	#NULL!
65	2	24.3	84.4	0.56	4	0.88	0	0	1	0	115	70	1	82	4.41	77	149	0	5.7	1.74	0	3.8	74.87	1	0	0	1	1	3	1	#NULL!	24.3	88.2	77	72	5.9	116	72	1	1	0	0	1	3	1
68	2	29.6	97.8	0.68	4	0.97	0	0	0	0	134	78	0	168	5.12	58	168	0	6.0	1.79	0	5.9	74.78	1	1	0	1	1	4	1	#NULL!	#NULL!	#NULL!	#NULL!	#NULL!	#NULL!	#NULL!	#NULL!	#NULL!	#NULL!	#NULL!	#NULL!	#NULL!	#NULL!	#NULL!
78	2	21.3	77.0	0.55	3	0.91	0	0	1	0	129	74	0	71	4.26	88	104	0	5.2	1.65	0	5.2	59.38	0	0	0	1	0	1	0	#NULL!	21.9	#NULL!	85	85	5.4	138	68	#NULL!	1	0	0	0	#NULL!	#NULL!
77	2	21.8	81.0	0.57	4	0.92	0	0	0	0	172	79	1	70	4.25	66	160	0	5.6	1.72	0	3.7	80.64	1	0	0	1	1	3	1	#NULL!	21.7	#NULL!	68	64	5.5	161	75	#NULL!	1	0	0	0	#NULL!	#NULL!
86	1	22.6	81.5	0.51	2	0.91	0	2	1	0	133	78	1	164	5.10	38	107	0	6.0	1.79	1	8.5	32.99	0	1	1	1	1	4	1	#NULL!	#NULL!	#NULL!	#NULL!	#NULL!	#NULL!	#NULL!	#NULL!	#NULL!	#NULL!	#NULL!	#NULL!	#NULL!	#NULL!	#NULL!
77	2	21.7	82.5	0.59	4	0.94	0	0	0	0	138	65	1	64	4.16	70	109	0	6.8	1.92	0	4.3	75.65	1	0	0	1	1	3	1	#NULL!	#NULL!	#NULL!	#NULL!	#NULL!	#NULL!	#NULL!	#NULL!	#NULL!	#NULL!	#NULL!	#NULL!	#NULL!	#NULL!	#NULL!
79	2	20.7	84.0	0.56	3	0.98	0	0	0	0	149	83	1	200	5.30	55	160	1	7.3	1.99	1	4.7	67.53	1	1	1	1	1	5	1	#NULL!	#NULL!	#NULL!	#NULL!	#NULL!	#NULL!	#NULL!	#NULL!	#NULL!	#NULL!	#NULL!	#NULL!	#NULL!	#NULL!	#NULL!
79	1	24.1	95.0	0.58	4	0.96	1	3	1	0	141	78	1	139	4.93	56	125	1	6.1	1.81	0	5.6	69.80	1	0	1	1	1	4	1	#NULL!	#NULL!	#NULL!	#NULL!	#NULL!	#NULL!	#NULL!	#NULL!	#NULL!	#NULL!	#NULL!	#NULL!	#NULL!	#NULL!	#NULL!
68	1	21.5	81.9	0.49	2	0.92	3	3	1	0	132	83	0	137	4.92	63	138	0	6.0	1.79	0	5.6	72.79	0	0	0	1	1	2	0	#NULL!	21.5	82.4	64	117	5.8	153	89	0	1	0	0	1	2	0
80	2	20.0	65.0	0.47	1	0.77	0	0	1	0	162	83	1	60	4.09	74	112	0	5.6	1.72	0	3.6	73.60	0	0	0	1	1	2	0	#NULL!	21.6	#NULL!	69	68	5.8	92	49	#NULL!	1	0	0	1	#NULL!	#NULL!
67	2	21.4	75.2	0.53	3	0.87	0	0	1	0	101	58	0	80	4.38	80	157	0	6.9	1.93	1	4.5	76.93	0	0	0	0	1	1	0	#NULL!	#NULL!	#NULL!	#NULL!	#NULL!	#NULL!	#NULL!	#NULL!	#NULL!	#NULL!	#NULL!	#NULL!	#NULL!	#NULL!	#NULL!
84	2	27.2	95.0	0.66	4	0.99	0	0	1	0	139	76	1	175	5.16	52	136	0	5.6	1.72	0	4.0	69.84	1	1	0	1	1	4	1	#NULL!	26.3	#NULL!	51	155	5.5	136	74	#NULL!	1	1	0	0	#NULL!	#NULL!
88	1	25.6	84.4	0.56	3	0.91	1	2	1	0	133	76	1	62	4.13	51	112	0	5.2	1.65	0	6.4	60.96	0	0	0	1	0	1	0	#NULL!	25.2	#NULL!	57	66	5.2	147	81	#NULL!	1	0	0	0	#NULL!	#NULL!
85	1	19.9	79.0	0.48	2	0.90	0	0	0	0	118	77	0	58	4.06	63	107	0	5.6	1.72	0	5.0	74.03	0	0	0	0	1	1	0	#NULL!	#NULL!	#NULL!	#NULL!	#NULL!	#NULL!	#NULL!	#NULL!	#NULL!	#NULL!	#NULL!	#NULL!	#NULL!	#NULL!	#NULL!
64	2	21.6	77.0	0.54	3	0.87	0	0	1	0	140	82	1	74	4.30	69	82	1	5.2	1.65	0	4.4	58.23	0	0	1	1	0	2	0	#NULL!	23.2	83.8	75	105	5.3	148	83	1	1	0	0	0	2	0
82	2	21.3	73.0	0.51	2	0.83	0	0	1	0	155	93	0	319	5.77	58	142	0	5.4	1.69	0	4.7	68.13	0	1	0	1	0	2	0	#NULL!	#NULL!	#NULL!	#NULL!	#NULL!	#NULL!	#NULL!	#NULL!	#NULL!	#NULL!	#NULL!	#NULL!	#NULL!	#NULL!	#NULL!
76	2	22.4	80.0	0.54	3	0.91	0	0	0	0	145	88	1	76	4.33	58	102	0	5.6	1.72	0	5.0	72.21	1	0	0	1	1	3	1	#NULL!	23.8	#NULL!	67	73	5.7	131	81	#NULL!	1	0	0	1	#NULL!	#NULL!
73	2	23.8	82.3	0.57	4	0.89	0	0	0	0	147	77	0	74	4.30	61	147	0	6.4	1.86	0	3.6	79.92	1	0	0	1	1	3	1	#NULL!	24.9	#NULL!	70	80	6.6	135	73	#NULL!	1	0	0	1	#NULL!	#NULL!
72	2	27.9	92.8	0.62	4	0.94	0	2	0	0	148	73	1	127	4.84	51	88	1	6.2	1.82	0	6.8	63.92	1	0	1	1	1	4	1	#NULL!	27.4	#NULL!	43	115	6.9	129	70	#NULL!	1	0	1	1	#NULL!	#NULL!
84	1	24.9	87.0	0.57	4	0.97	1	1	1	0	118	67	0	161	5.08	34	138	0	8.4	2.13	0	4.7	70.04	1	1	1	0	1	4	1	#NULL!	#NULL!	#NULL!	#NULL!	#NULL!	#NULL!	#NULL!	#NULL!	#NULL!	#NULL!	#NULL!	#NULL!	#NULL!	#NULL!	#NULL!
80	1	20.8	77.8	0.49	2	0.86	2	2	0	0	123	66	0	63	4.14	52	99	0	6.4	1.86	0	4.1	72.89	0	0	0	0	1	1	0	#NULL!	#NULL!	#NULL!	#NULL!	#NULL!	#NULL!	#NULL!	#NULL!	#NULL!	#NULL!	#NULL!	#NULL!	#NULL!	#NULL!	#NULL!
64	2	26.9	83.9	0.56	3	0.86	0	0	1	0	156	89	1	64	4.16	105	102	0	5.0	1.61	0	2.0	83.98	1	0	0	1	0	2	0	#NULL!	#NULL!	#NULL!	#NULL!	#NULL!	#NULL!	#NULL!	#NULL!	#NULL!	#NULL!	#NULL!	#NULL!	#NULL!	#NULL!	#NULL!
77	2	26.9	98.0	0.70	4	1.00	0	0	0	0	149	86	1	71	4.26	74	96	1	5.7	1.74	0	3.1	61.71	1	0	1	1	1	4	1	#NULL!	#NULL!	#NULL!	#NULL!	#NULL!	#NULL!	#NULL!	#NULL!	#NULL!	#NULL!	#NULL!	#NULL!	#NULL!	#NULL!	#NULL!
69	1	20.4	73.4	0.47	1	0.84	1	3	0	0	121	68	0	75	4.32	91	92	0	5.3	1.67	0	6.8	74.10	0	0	0	0	0	0	0	#NULL!	18.8	70.5	109	54	5.2	111	63	0	0	0	0	0	0	0
71	2	27.4	91.3	0.63	4	0.95	0	0	0	1	156	92	1	158	5.06	52	101	0	8.3	2.12	1	4.1	79.42	1	1	0	1	1	4	1	#NULL!	#NULL!	#NULL!	#NULL!	#NULL!	#NULL!	#NULL!	#NULL!	#NULL!	#NULL!	#NULL!	#NULL!	#NULL!	#NULL!	#NULL!
65	1	25.2	88.0	0.60	4	0.99	3	0	1	0	138	71	1	124	4.82	45	145	1	10.8	2.38	1	7.1	83.00	1	0	1	1	1	4	1	#NULL!	#NULL!	#NULL!	#NULL!	#NULL!	#NULL!	#NULL!	#NULL!	#NULL!	#NULL!	#NULL!	#NULL!	#NULL!	#NULL!	#NULL!
80	1	23.1	90.6	0.56	4	0.99	1	0	1	0	157	85	0	152	5.02	72	158	0	6.4	1.86	0	8.5	63.64	1	1	0	1	1	4	1	#NULL!	#NULL!	#NULL!	#NULL!	#NULL!	#NULL!	#NULL!	#NULL!	#NULL!	#NULL!	#NULL!	#NULL!	#NULL!	#NULL!	#NULL!
58	2	19.1	70.7	0.48	1	0.81	0	1	0	0	109	61	0	81	4.39	91	150	0	5.8	1.76	0	3.9	79.42	0	0	0	0	1	1	0	#NULL!	18.3	69.5	101	57	6.0	112	63	0	0	0	0	1	1	0
71	1	23.8	79.1	0.48	2	0.88	3	0	1	0	107	70	0	161	5.08	55	111	0	5.5	1.70	0	6.0	66.91	0	1	0	0	1	2	0	#NULL!	24.5	81.8	56	220	5.6	117	79	0	0	1	0	1	2	0
76	1	26.6	89.0	0.57	4	0.95	1	2	0	0	146	78	1	49	3.89	49	81	0	5.8	1.76	0	9.0	70.55	1	0	0	1	1	3	1	#NULL!	27.0	#NULL!	47	79	5.6	147	80	#NULL!	1	0	1	1	#NULL!	#NULL!
65	2	20.2	77.5	0.54	3	0.91	0	1	0	0	98	56	0	78	4.36	72	130	0	5.4	1.69	0	3.3	79.81	0	0	0	0	0	0	0	#NULL!	20.8	78.9	67	55	5.5	103	51	0	0	0	0	0	0	0
62	2	22.6	90.1	0.60	4	0.98	0	0	0	0	155	90	0	95	4.55	83	140	1	5.7	1.74	0	3.3	84.60	1	0	1	1	1	4	1	#NULL!	23.5	90.0	83	68	5.7	134	81	1	1	0	1	1	4	1
77	2	22.7	80.0	0.58	4	0.90	0	0	0	0	134	75	1	62	4.13	60	90	1	6.3	1.84	0	5.3	57.14	1	0	1	1	1	4	1	#NULL!	23.9	#NULL!	68	56	6.4	136	74	#NULL!	1	0	1	1	#NULL!	#NULL!
56	1	21.7	79.8	0.50	2	0.93	3	3	0	0	119	83	0	70	4.25	78	134	0	5.7	1.74	0	8.4	86.28	0	0	0	0	1	1	0	#NULL!	23.1	84.9	75	125	5.8	139	90	1	1	0	0	1	3	1
65	1	17.4	70.7	0.44	1	0.82	1	3	0	0	155	87	0	146	4.98	117	74	0	5.4	1.69	0	5.1	79.59	0	0	0	1	0	1	0	#NULL!	#NULL!	#NULL!	#NULL!	#NULL!	#NULL!	#NULL!	#NULL!	#NULL!	#NULL!	#NULL!	#NULL!	#NULL!	#NULL!	#NULL!
63	2	24.4	88.0	0.61	4	0.94	0	0	1	0	125	73	0	220	5.39	42	127	1	5.3	1.67	0	5.4	77.86	1	1	1	0	0	3	1	#NULL!	24.6	88.8	48	191	5.3	135	79	1	1	1	1	0	4	1
62	2	24.5	82.3	0.55	3	0.93	0	0	0	0	133	79	0	95	4.55	67	169	0	6.2	1.82	0	6.4	74.45	1	0	0	1	1	3	1	#NULL!	25.8	82.4	68	111	6.3	159	90	1	1	0	1	1	4	1
77	1	25.1	81.0	0.50	2	0.88	0	0	0	0	127	80	0	82	4.41	42	97	0	5.8	1.76	0	5.8	66.74	0	0	0	1	1	2	0	#NULL!	24.7	#NULL!	41	64	5.4	134	88	#NULL!	1	0	0	0	#NULL!	#NULL!
72	2	25.5	94.7	0.65	4	0.99	0	0	0	0	131	84	1	80	4.38	67	93	1	5.6	1.72	0	6.2	73.09	1	0	1	1	1	4	1	#NULL!	25.0	#NULL!	72	137	5.6	118	71	#NULL!	1	0	0	1	#NULL!	#NULL!
81	1	22.4	77.0	0.51	2	0.89	1	3	0	0	151	83	1	61	4.11	66	149	0	5.4	1.69	0	4.9	77.74	0	0	0	1	0	1	0	#NULL!	22.7	#NULL!	54	46	5.7	142	74	#NULL!	1	0	0	1	#NULL!	#NULL!
75	2	22.3	87.2	0.59	4	0.98	0	1	0	0	119	69	0	85	4.44	61	157	0	5.3	1.67	0	4.5	57.09	1	0	0	0	0	1	0	#NULL!	22.4	#NULL!	53	149	5.2	109	55	#NULL!	0	0	0	0	#NULL!	#NULL!
82	1	20.2	76.0	0.47	1	0.86	1	3	0	0	136	77	0	62	4.13	71	109	0	5.0	1.61	0	4.7	53.48	0	0	0	1	0	1	0	#NULL!	#NULL!	#NULL!	#NULL!	#NULL!	#NULL!	#NULL!	#NULL!	#NULL!	#NULL!	#NULL!	#NULL!	#NULL!	#NULL!	#NULL!
70	1	24.5	89.9	0.57	4	0.96	1	3	0	0	144	84	1	182	5.20	44	124	0	6.8	1.92	1	7.7	73.96	1	1	0	1	1	4	1	#NULL!	24.5	90.4	48	76	6.4	141	79	1	1	0	0	1	3	1
69	2	25.9	84.7	0.54	3	0.90	0	0	0	0	153	92	0	166	5.11	52	110	1	6.2	1.82	0	0.9	68.54	1	1	1	1	1	5	1	#NULL!	25.5	86.4	47	164	5.8	161	94	1	1	1	1	1	5	1
79	1	26.4	89.6	0.58	4	1.00	1	0	1	0	158	77	1	83	4.42	68	158	0	6.2	1.82	0	5.8	46.01	1	0	0	1	1	3	1	#NULL!	26.5	#NULL!	77	48	6.2	135	64	#NULL!	1	0	0	1	#NULL!	#NULL!
74	1	22.2	79.4	0.51	2	0.90	0	1	1	0	153	90	0	129	4.86	47	155	0	5.8	1.76	0	6.7	46.72	0	0	0	1	1	2	0	#NULL!	23.3	#NULL!	56	111	5.8	189	99	#NULL!	1	0	0	1	#NULL!	#NULL!
65	2	20.5	74.7	0.49	2	0.86	0	1	0	0	129	74	1	78	4.36	84	151	0	5.6	1.72	0	5.3	62.16	0	0	0	1	1	2	0	#NULL!	20.4	69.1	75	55	5.6	103	60	0	1	0	1	1	3	1
76	2	26.7	88.8	0.59	4	0.93	0	1	0	0	150	81	0	87	4.47	64	102	1	5.8	1.76	0	5.5	72.21	1	0	1	1	1	4	1	#NULL!	26.1	#NULL!	58	81	5.8	128	72	#NULL!	0	0	0	1	#NULL!	#NULL!
67	2	33.5	107.7	0.70	4	0.98	0	0	0	0	194	103	1	77	4.34	52	163	0	6.5	1.87	1	5.9	76.10	1	0	0	1	1	3	1	#NULL!	33.1	108.2	49	136	6.8	177	93	1	1	0	1	1	4	1
63	1	20.0	75.2	0.45	1	0.84	3	3	1	0	147	108	0	121	4.80	62	120	0	6.1	1.81	0	9.2	55.93	0	0	0	1	1	2	0	#NULL!	21.3	78.7	69	141	6.3	178	106	0	1	0	0	1	2	0
74	2	20.4	69.6	0.49	2	0.81	0	0	0	0	145	76	1	61	4.11	61	95	0	5.9	1.77	0	3.3	75.36	0	0	0	1	1	2	0	#NULL!	#NULL!	#NULL!	#NULL!	#NULL!	#NULL!	#NULL!	#NULL!	#NULL!	#NULL!	#NULL!	#NULL!	#NULL!	#NULL!	#NULL!
66	1	22.7	87.3	0.51	2	0.99	3	3	0	0	139	91	0	382	5.95	49	79	0	5.1	1.63	0	7.5	74.18	1	1	0	1	0	3	1	#NULL!	22.6	87.8	52	393	5.2	126	84	1	0	1	0	0	2	0
65	2	28.2	92.7	0.66	4	0.98	0	0	0	0	119	77	1	78	4.36	75	114	1	5.5	1.70	0	6.5	63.10	1	0	1	1	1	4	1	#NULL!	29.6	92.6	79	72	5.5	146	86	1	1	0	1	0	3	1
61	1	22.9	81.6	0.48	2	0.87	1	1	0	0	141	105	1	73	4.29	67	104	0	5.6	1.72	0	6.9	76.83	0	0	0	1	1	2	0	#NULL!	22.9	79.6	58	64	5.7	123	83	0	1	0	0	1	2	0
68	1	22.7	84.6	0.53	3	0.91	1	3	0	0	124	65	1	144	4.97	44	141	0	7.1	1.96	1	6.9	74.24	0	0	0	1	1	2	0	#NULL!	22.7	83.5	41	141	6.9	131	74	0	1	0	0	1	2	0
69	2	21.0	74.9	0.48	1	0.83	0	0	0	0	136	73	0	75	4.32	69	146	0	5.8	1.76	0	5.7	72.44	0	0	0	1	1	2	0	#NULL!	20.1	72.1	64	108	5.8	137	72	0	1	0	0	1	2	0
66	1	25.7	91.5	0.54	3	0.92	1	2	1	0	146	89	0	53	3.97	63	130	1	7.3	1.99	1	5.4	75.68	1	0	1	1	1	4	1	#NULL!	25.1	91.5	53	92	7.3	116	73	1	0	0	1	1	3	1
69	2	21.2	77.4	0.53	3	0.90	0	0	0	0	111	56	0	69	4.23	57	108	1	5.5	1.70	0	4.3	81.08	0	0	1	0	1	2	0	#NULL!	20.8	79.0	55	87	5.6	111	64	0	0	0	1	1	2	0
65	1	27.2	96.7	0.58	4	0.97	3	1	0	0	134	82	1	194	5.27	56	137	0	5.6	1.72	0	6.2	75.44	1	1	0	1	1	4	1	#NULL!	#NULL!	#NULL!	#NULL!	#NULL!	#NULL!	#NULL!	#NULL!	#NULL!	#NULL!	#NULL!	#NULL!	#NULL!	#NULL!	#NULL!
81	2	24.5	85.8	0.58	4	0.95	0	0	0	0	143	79	1	217	5.38	46	135	0	5.8	1.76	0	7.2	57.26	1	1	1	1	1	5	1	#NULL!	#NULL!	#NULL!	#NULL!	#NULL!	#NULL!	#NULL!	#NULL!	#NULL!	#NULL!	#NULL!	#NULL!	#NULL!	#NULL!	#NULL!
76	1	26.2	83.0	0.53	3	0.86	1	0	0	0	154	90	1	58	4.06	52	132	0	5.5	1.70	0	5.7	68.48	0	0	0	1	1	2	0	#NULL!	26.8	#NULL!	60	63	5.6	156	92	#NULL!	1	0	0	1	#NULL!	#NULL!
56	1	24.5	88.0	0.52	3	0.92	0	3	0	0	154	93	0	152	5.02	62	123	0	5.7	1.74	0	7.2	86.80	1	1	0	1	1	4	1	#NULL!	24.3	88.4	66	224	5.7	166	90	1	1	1	0	1	4	1
84	1	23.9	83.8	0.55	3	0.91	0	2	0	0	154	91	1	61	4.11	56	104	0	5.9	1.77	0	6.7	60.29	0	0	0	1	1	2	0	#NULL!	24.1	#NULL!	50	63	6.0	133	82	#NULL!	1	0	0	1	#NULL!	#NULL!
78	1	25.1	89.0	0.56	3	0.96	0	1	1	0	138	81	1	89	4.49	47	108	0	5.3	1.67	0	5.5	45.43	1	0	0	1	0	2	0	#NULL!	26.1	#NULL!	50	74	5.1	148	85	#NULL!	1	0	0	0	#NULL!	#NULL!
70	1	23.8	85.6	0.52	2	0.96	3	3	0	0	123	72	0	164	5.10	51	99	0	5.5	1.70	0	6.0	73.58	1	1	0	0	1	3	1	#NULL!	23.8	85.4	61	106	5.5	151	81	1	1	0	0	0	2	0
70	2	25.3	96.9	0.65	4	1.02	0	0	1	0	135	76	1	49	3.89	65	104	1	5.8	1.76	0	4.4	76.17	1	0	1	1	1	4	1	#NULL!	25.2	97.7	54	79	5.9	146	79	1	1	0	1	1	4	1
78	2	25.5	76.4	0.59	4	0.92	0	0	0	0	138	79	0	73	4.29	87	106	0	5.8	1.76	0	6.3	61.28	0	0	0	1	1	2	0	#NULL!	#NULL!	#NULL!	#NULL!	#NULL!	#NULL!	#NULL!	#NULL!	#NULL!	#NULL!	#NULL!	#NULL!	#NULL!	#NULL!	#NULL!
78	2	19.3	78.0	0.53	3	0.87	0	0	0	0	133	78	1	87	4.47	59	127	0	5.9	1.77	0	5.5	71.21	0	0	0	1	1	2	0	#NULL!	#NULL!	#NULL!	#NULL!	#NULL!	#NULL!	#NULL!	#NULL!	#NULL!	#NULL!	#NULL!	#NULL!	#NULL!	#NULL!	#NULL!
62	2	25.5	89.3	0.61	4	0.97	0	3	1	0	111	63	1	162	5.09	59	66	1	6.9	1.93	1	7.2	77.61	1	1	1	1	1	5	1	#NULL!	#NULL!	#NULL!	#NULL!	#NULL!	#NULL!	#NULL!	#NULL!	#NULL!	#NULL!	#NULL!	#NULL!	#NULL!	#NULL!	#NULL!
72	1	21.4	82.7	0.50	2	0.91	1	1	1	0	158	84	1	88	4.48	57	61	0	5.1	1.63	0	6.5	37.89	0	0	0	1	0	1	0	#NULL!	#NULL!	#NULL!	#NULL!	#NULL!	#NULL!	#NULL!	#NULL!	#NULL!	#NULL!	#NULL!	#NULL!	#NULL!	#NULL!	#NULL!
61	1	24.0	86.0	0.53	3	0.94	0	3	1	0	143	92	0	184	5.21	66	104	0	5.3	1.67	0	7.4	76.09	1	1	0	1	0	3	1	#NULL!	23.4	85.2	65	174	5.3	134	94	1	1	1	0	0	3	1
72	1	21.1	81.4	0.51	2	0.95	1	3	0	0	125	79	1	136	4.91	107	101	0	6.2	1.82	1	6.2	72.56	0	0	0	1	1	2	0	#NULL!	20.0	#NULL!	94	65	6.0	144	72	#NULL!	1	0	0	1	#NULL!	#NULL!
77	2	28.4	93.8	0.63	4	0.92	0	0	1	0	119	64	1	78	4.36	77	97	0	5.9	1.77	0	4.8	68.49	1	0	0	1	1	3	1	#NULL!	29.0	#NULL!	70	76	5.8	134	63	#NULL!	1	0	0	1	#NULL!	#NULL!
78	2	22.5	88.0	0.64	4	1.01	0	0	0	0	186	104	1	67	4.20	69	91	0	5.6	1.72	0	4.7	60.32	1	0	0	1	1	3	1	#NULL!	#NULL!	#NULL!	#NULL!	#NULL!	#NULL!	#NULL!	#NULL!	#NULL!	#NULL!	#NULL!	#NULL!	#NULL!	#NULL!	#NULL!
74	2	21.3	79.4	0.56	3	0.92	0	1	0	0	126	80	1	65	4.17	69	124	0	5.4	1.69	0	5.0	73.64	0	0	0	1	0	1	0	#NULL!	20.5	#NULL!	71	130	5.2	132	79	#NULL!	1	0	0	0	#NULL!	#NULL!
75	2	23.3	72.0	0.52	2	0.85	0	0	1	0	133	78	1	32	3.47	87	111	1	5.6	1.72	0	5.3	40.92	0	0	1	1	1	3	1	#NULL!	22.8	#NULL!	92	40	5.7	139	65	#NULL!	1	0	1	1	#NULL!	#NULL!
82	1	24.6	85.4	0.57	4	0.91	0	0	0	0	154	90	1	64	4.16	59	155	0	5.3	1.67	0	4.3	59.60	1	0	0	1	0	2	0	#NULL!	#NULL!	#NULL!	#NULL!	#NULL!	#NULL!	#NULL!	#NULL!	#NULL!	#NULL!	#NULL!	#NULL!	#NULL!	#NULL!	#NULL!
71	1	23.2	79.6	0.49	2	0.87	1	1	0	0	113	72	1	67	4.20	67	133	0	6.2	1.82	0	6.1	58.45	0	0	0	1	1	2	0	#NULL!	#NULL!	#NULL!	#NULL!	#NULL!	#NULL!	#NULL!	#NULL!	#NULL!	#NULL!	#NULL!	#NULL!	#NULL!	#NULL!	#NULL!
78	2	31.6	103.0	0.74	4	1.00	0	0	0	1	149	73	1	133	4.89	41	230	0	5.6	1.72	0	6.8	45.06	1	0	1	1	1	4	1	#NULL!	#NULL!	#NULL!	#NULL!	#NULL!	#NULL!	#NULL!	#NULL!	#NULL!	#NULL!	#NULL!	#NULL!	#NULL!	#NULL!	#NULL!
67	1	23.7	80.2	0.48	1	0.84	3	3	0	0	154	77	0	81	4.39	68	128	0	6.9	1.93	1	5.7	78.48	0	0	0	1	1	2	0	#NULL!	#NULL!	#NULL!	#NULL!	#NULL!	#NULL!	#NULL!	#NULL!	#NULL!	#NULL!	#NULL!	#NULL!	#NULL!	#NULL!	#NULL!
68	1	26.8	93.2	0.55	3	0.97	0	0	1	0	161	77	1	61	4.11	75	83	0	5.9	1.77	0	5.0	76.63	1	0	0	1	1	3	1	#NULL!	#NULL!	#NULL!	#NULL!	#NULL!	#NULL!	#NULL!	#NULL!	#NULL!	#NULL!	#NULL!	#NULL!	#NULL!	#NULL!	#NULL!
66	2	23.1	76.2	0.48	2	0.82	0	0	0	1	137	82	0	59	4.08	113	125	0	5.5	1.70	0	5.1	70.00	0	0	0	1	1	2	0	#NULL!	#NULL!	#NULL!	#NULL!	#NULL!	#NULL!	#NULL!	#NULL!	#NULL!	#NULL!	#NULL!	#NULL!	#NULL!	#NULL!	#NULL!
75	1	26.2	92.0	0.57	4	0.97	3	2	0	0	141	70	1	70	4.25	62	106	1	5.7	1.74	0	6.7	66.79	1	0	1	1	1	4	1	#NULL!	26.2	#NULL!	65	61	5.8	132	66	#NULL!	1	0	0	1	#NULL!	#NULL!
77	2	26.4	80.4	0.57	4	0.87	0	0	0	0	148	77	0	65	4.17	53	152	0	5.6	1.72	0	4.8	68.82	1	0	0	1	1	3	1	#NULL!	#NULL!	#NULL!	#NULL!	#NULL!	#NULL!	#NULL!	#NULL!	#NULL!	#NULL!	#NULL!	#NULL!	#NULL!	#NULL!	#NULL!
75	2	19.4	74.0	0.49	2	0.85	0	0	0	0	135	84	0	106	4.66	86	92	0	5.6	1.72	0	4.2	83.80	0	0	0	1	1	2	0	#NULL!	19.7	#NULL!	110	84	5.9	142	85	#NULL!	1	0	0	1	#NULL!	#NULL!
62	1	24.9	81.8	0.53	3	0.92	3	3	1	0	147	91	0	195	5.27	39	111	0	5.5	1.70	0	5.4	86.43	0	1	1	1	1	4	1	#NULL!	#NULL!	#NULL!	#NULL!	#NULL!	#NULL!	#NULL!	#NULL!	#NULL!	#NULL!	#NULL!	#NULL!	#NULL!	#NULL!	#NULL!
72	2	21.6	78.0	0.52	3	0.83	0	1	0	0	121	76	1	47	3.85	82	165	0	6.3	1.84	0	6.0	71.28	0	0	0	1	1	2	0	#NULL!	21.7	#NULL!	84	64	6.5	121	71	#NULL!	1	0	0	1	#NULL!	#NULL!
78	2	24.4	86.0	0.62	4	0.95	0	0	1	1	141	77	1	93	4.53	77	72	1	5.7	1.74	0	4.1	76.11	1	0	1	1	1	4	1	#NULL!	25.8	#NULL!	67	69	5.9	149	88	#NULL!	1	0	1	1	#NULL!	#NULL!
88	1	19.9	72.0	0.48	2	0.80	0	0	0	0	115	63	0	72	4.28	57	125	0	6.0	1.79	0	7.0	37.17	0	0	0	0	1	1	0	#NULL!	#NULL!	#NULL!	#NULL!	#NULL!	#NULL!	#NULL!	#NULL!	#NULL!	#NULL!	#NULL!	#NULL!	#NULL!	#NULL!	#NULL!
86	1	25.1	86.0	0.55	3	0.90	0	0	0	0	163	101	1	75	4.32	52	140	0	5.4	1.69	0	6.9	61.01	1	0	0	1	0	2	0	#NULL!	#NULL!	#NULL!	#NULL!	#NULL!	#NULL!	#NULL!	#NULL!	#NULL!	#NULL!	#NULL!	#NULL!	#NULL!	#NULL!	#NULL!
65	1	25.4	82.5	0.52	2	0.88	0	1	0	0	142	84	0	92	4.52	51	184	0	6.2	1.82	0	5.5	83.53	0	0	0	1	1	2	0	#NULL!	25.6	82.8	62	73	6.2	156	84	0	1	0	1	1	3	1
82	1	23.0	81.0	0.54	3	0.93	0	1	1	0	139	70	0	37	3.61	65	98	0	5.9	1.77	0	5.9	53.48	0	0	0	1	1	2	0	#NULL!	21.5	#NULL!	63	35	5.9	99	57	#NULL!	0	0	0	1	#NULL!	#NULL!
63	1	22.5	79.2	0.50	2	0.89	0	2	0	0	122	88	0	79	4.37	82	141	0	5.7	1.74	0	6.6	76.51	0	0	0	1	1	2	0	#NULL!	22.6	81.8	84	76	5.7	126	89	0	1	0	0	1	2	0
66	2	16.4	65.4	0.43	1	0.81	0	1	0	0	105	80	0	36	3.58	74	104	0	5.5	1.70	0	3.6	83.95	0	0	0	0	1	1	0	#NULL!	16.0	64.3	69	41	5.5	123	82	0	0	0	0	0	0	0
62	1	19.4	72.2	0.41	1	0.78	0	3	0	0	140	84	0	49	3.89	67	114	0	5.6	1.72	0	8.0	79.93	0	0	0	1	1	2	0	#NULL!	#NULL!	#NULL!	#NULL!	#NULL!	#NULL!	#NULL!	#NULL!	#NULL!	#NULL!	#NULL!	#NULL!	#NULL!	#NULL!	#NULL!
74	1	19.3	72.9	0.44	1	0.86	1	3	1	1	152	82	1	98	4.58	53	109	0	5.6	1.72	0	6.6	28.71	0	0	0	1	1	2	0	#NULL!	#NULL!	#NULL!	#NULL!	#NULL!	#NULL!	#NULL!	#NULL!	#NULL!	#NULL!	#NULL!	#NULL!	#NULL!	#NULL!	#NULL!
67	2	19.7	80.8	0.51	2	0.91	0	1	0	0	132	86	1	60	4.09	78	95	1	5.8	1.76	0	5.4	77.79	1	0	1	1	1	4	1	#NULL!	#NULL!	#NULL!	#NULL!	#NULL!	#NULL!	#NULL!	#NULL!	#NULL!	#NULL!	#NULL!	#NULL!	#NULL!	#NULL!	#NULL!
55	1	22.8	81.1	0.48	2	0.90	3	2	0	0	130	90	0	185	5.22	59	116	1	5.9	1.77	0	6.3	83.50	0	1	1	1	1	4	1	#NULL!	23.5	82.5	60	264	6.1	154	98	0	1	1	1	1	4	1
72	1	21.7	79.0	0.48	1	0.89	0	2	1	0	154	81	0	60	4.09	61	130	0	5.4	1.69	0	5.3	63.94	0	0	0	1	0	1	0	#NULL!	#NULL!	#NULL!	#NULL!	#NULL!	#NULL!	#NULL!	#NULL!	#NULL!	#NULL!	#NULL!	#NULL!	#NULL!	#NULL!	#NULL!
59	1	22.3	80.2	0.47	1	0.88	0	3	0	0	121	82	0	176	5.17	50	130	0	5.2	1.65	0	5.2	76.09	0	1	0	0	0	1	0	#NULL!	22.8	80.7	41	229	5.2	144	87	0	1	1	0	0	2	0
82	2	26.9	102.0	0.69	4	1.03	0	1	1	0	146	68	1	68	4.22	63	160	0	6.0	1.79	0	8.1	42.76	1	0	0	1	1	3	1	#NULL!	#NULL!	#NULL!	#NULL!	#NULL!	#NULL!	#NULL!	#NULL!	#NULL!	#NULL!	#NULL!	#NULL!	#NULL!	#NULL!	#NULL!
69	2	23.2	83.4	0.58	4	0.97	0	2	0	0	140	85	0	54	3.99	55	122	0	5.6	1.72	0	4.4	77.14	1	0	0	1	1	3	1	#NULL!	23.5	79.1	71	61	5.4	124	72	0	0	0	0	0	0	0
66	2	24.6	89.1	0.58	4	0.91	0	3	1	0	135	73	1	157	5.06	72	113	1	5.5	1.70	0	6.2	82.26	1	1	1	1	1	5	1	#NULL!	#NULL!	#NULL!	#NULL!	#NULL!	#NULL!	#NULL!	#NULL!	#NULL!	#NULL!	#NULL!	#NULL!	#NULL!	#NULL!	#NULL!
63	1	27.6	84.4	0.51	2	0.85	0	3	1	0	162	97	0	57	4.04	74	98	0	6.6	1.89	0	7.2	75.03	0	0	0	1	1	2	0	#NULL!	28.6	87.1	72	70	6.8	158	99	1	1	0	0	1	3	1
57	2	21.8	83.7	0.52	2	0.90	0	0	0	0	142	85	0	96	4.56	73	135	0	5.4	1.69	0	5.0	89.43	1	0	0	1	0	2	0	#NULL!	#NULL!	#NULL!	#NULL!	#NULL!	#NULL!	#NULL!	#NULL!	#NULL!	#NULL!	#NULL!	#NULL!	#NULL!	#NULL!	#NULL!
76	1	20.4	75.0	0.50	2	0.88	1	3	0	0	149	72	0	55	4.01	58	109	0	6.4	1.86	0	5.8	80.52	0	0	0	1	1	2	0	#NULL!	#NULL!	#NULL!	#NULL!	#NULL!	#NULL!	#NULL!	#NULL!	#NULL!	#NULL!	#NULL!	#NULL!	#NULL!	#NULL!	#NULL!
61	1	20.9	81.4	0.46	1	0.86	0	1	0	0	135	86	0	94	4.54	66	119	0	5.7	1.74	0	5.8	89.46	0	0	0	1	1	2	0	#NULL!	#NULL!	#NULL!	#NULL!	#NULL!	#NULL!	#NULL!	#NULL!	#NULL!	#NULL!	#NULL!	#NULL!	#NULL!	#NULL!	#NULL!
67	2	25.5	81.9	0.55	3	0.88	0	0	0	0	149	100	1	108	4.68	55	185	1	5.8	1.76	0	3.7	77.79	1	0	1	1	1	4	1	#NULL!	#NULL!	#NULL!	#NULL!	#NULL!	#NULL!	#NULL!	#NULL!	#NULL!	#NULL!	#NULL!	#NULL!	#NULL!	#NULL!	#NULL!
81	2	19.1	62.4	0.43	1	0.76	0	0	0	0	143	75	1	47	3.85	69	121	1	6.0	1.79	0	3.2	48.26	0	0	1	1	1	3	1	#NULL!	21.3	#NULL!	69	103	5.9	148	73	#NULL!	1	0	1	1	#NULL!	#NULL!
72	2	19.8	70.2	0.45	1	0.78	0	0	0	0	154	83	1	72	4.28	111	89	0	5.4	1.69	0	3.3	71.98	0	0	0	1	0	1	0	#NULL!	#NULL!	#NULL!	#NULL!	#NULL!	#NULL!	#NULL!	#NULL!	#NULL!	#NULL!	#NULL!	#NULL!	#NULL!	#NULL!	#NULL!
71	1	22.4	86.0	0.50	2	0.91	0	0	1	0	155	82	0	79	4.37	48	143	0	7.0	1.95	1	6.9	69.94	1	0	0	1	1	3	1	#NULL!	#NULL!	#NULL!	#NULL!	#NULL!	#NULL!	#NULL!	#NULL!	#NULL!	#NULL!	#NULL!	#NULL!	#NULL!	#NULL!	#NULL!
81	2	18.7	79.2	0.55	3	0.96	0	0	1	0	131	72	1	68	4.22	89	110	1	6.0	1.79	0	6.4	70.50	0	0	1	1	1	3	1	#NULL!	#NULL!	#NULL!	#NULL!	#NULL!	#NULL!	#NULL!	#NULL!	#NULL!	#NULL!	#NULL!	#NULL!	#NULL!	#NULL!	#NULL!
66	2	23.6	85.2	0.57	4	0.89	0	0	0	0	146	74	0	239	5.48	68	165	0	5.4	1.69	0	4.9	79.72	1	1	0	1	0	3	1	#NULL!	23.7	88.0	74	229	5.4	154	81	1	1	1	0	0	3	1
80	1	24.9	87.0	0.53	3	0.88	1	0	1	0	134	73	1	43	3.76	78	73	0	5.7	1.74	0	6.3	54.24	1	0	0	1	1	3	1	#NULL!	#NULL!	#NULL!	#NULL!	#NULL!	#NULL!	#NULL!	#NULL!	#NULL!	#NULL!	#NULL!	#NULL!	#NULL!	#NULL!	#NULL!
84	2	25.1	76.5	0.55	3	0.82	0	0	1	0	155	86	0	45	3.81	69	121	0	6.5	1.87	0	4.4	65.20	0	0	0	1	1	2	0	#NULL!	#NULL!	#NULL!	#NULL!	#NULL!	#NULL!	#NULL!	#NULL!	#NULL!	#NULL!	#NULL!	#NULL!	#NULL!	#NULL!	#NULL!
88	2	21.1	80.5	0.57	4	0.95	0	0	0	0	152	82	1	84	4.43	64	105	0	5.9	1.77	0	4.9	64.65	1	0	0	1	1	3	1	#NULL!	#NULL!	#NULL!	#NULL!	#NULL!	#NULL!	#NULL!	#NULL!	#NULL!	#NULL!	#NULL!	#NULL!	#NULL!	#NULL!	#NULL!
77	2	23.2	83.0	0.55	3	0.88	0	0	0	0	132	73	1	52	3.95	58	128	0	5.8	1.76	1	5.8	68.16	1	0	0	1	1	3	1	#NULL!	#NULL!	#NULL!	#NULL!	#NULL!	#NULL!	#NULL!	#NULL!	#NULL!	#NULL!	#NULL!	#NULL!	#NULL!	#NULL!	#NULL!
63	2	22.8	83.0	0.55	3	0.92	0	0	1	0	146	80	1	88	4.48	59	138	0	5.7	1.74	0	3.3	70.32	1	0	0	1	1	3	1	#NULL!	22.7	82.8	68	81	5.7	166	90	1	1	0	0	1	3	1
66	1	21.9	80.5	0.50	2	0.90	1	1	1	0	125	80	0	140	4.94	82	121	1	7.3	1.99	1	5.7	76.47	0	0	1	0	1	2	0	#NULL!	#NULL!	#NULL!	#NULL!	#NULL!	#NULL!	#NULL!	#NULL!	#NULL!	#NULL!	#NULL!	#NULL!	#NULL!	#NULL!	#NULL!
73	2	21.6	74.0	0.48	1	0.81	0	0	0	0	132	78	0	50	3.91	71	128	0	5.6	1.72	0	4.7	55.44	0	0	0	0	1	1	0	#NULL!	23.1	#NULL!	63	77	5.8	124	68	#NULL!	0	0	0	1	#NULL!	#NULL!
61	2	18.8	76.7	0.48	2	0.91	0	0	0	0	160	87	0	77	4.34	77	138	0	5.3	1.67	0	4.3	77.38	0	0	0	1	0	1	0	#NULL!	19.6	80.0	78	101	5.5	149	87	1	1	0	0	0	2	0
67	2	17.6	67.3	0.45	1	0.81	0	1	1	0	125	59	0	40	3.69	97	100	1	6.8	1.92	1	4.7	71.88	0	0	1	0	1	2	0	#NULL!	#NULL!	#NULL!	#NULL!	#NULL!	#NULL!	#NULL!	#NULL!	#NULL!	#NULL!	#NULL!	#NULL!	#NULL!	#NULL!	#NULL!
71	2	28.8	100.5	0.67	4	1.00	0	0	1	0	145	86	0	79	4.37	59	77	1	6.4	1.86	0	3.5	73.22	1	0	1	1	1	4	1	#NULL!	29.9	#NULL!	68	83	6.1	154	91	#NULL!	1	0	1	1	#NULL!	#NULL!
77	2	24.4	92.0	0.61	4	0.96	0	1	0	0	155	81	1	108	4.68	79	132	1	6.8	1.92	0	6.3	69.84	1	0	1	1	1	4	1	#NULL!	#NULL!	#NULL!	#NULL!	#NULL!	#NULL!	#NULL!	#NULL!	#NULL!	#NULL!	#NULL!	#NULL!	#NULL!	#NULL!	#NULL!
78	2	20.1	66.0	0.46	1	0.77	0	0	0	0	150	76	0	97	4.57	57	151	0	5.7	1.74	0	4.0	66.53	0	0	0	1	1	2	0	#NULL!	19.5	#NULL!	48	104	5.6	159	77	#NULL!	1	0	1	1	#NULL!	#NULL!
69	1	24.6	93.2	0.56	3	0.98	3	3	0	0	134	74	1	167	5.12	61	87	1	6.8	1.92	1	6.1	69.66	1	1	1	1	1	5	1	#NULL!	24.3	94.1	67	137	6.7	128	70	1	1	0	1	1	4	1
63	2	25.1	87.5	0.58	4	0.94	0	1	0	0	134	74	1	193	5.26	72	105	1	5.7	1.74	0	6.9	80.47	1	1	1	1	1	5	1	#NULL!	25.8	87.8	70	119	5.7	151	71	1	1	0	1	1	4	1
78	1	20.7	73.0	0.48	2	0.86	0	3	1	0	156	86	0	96	4.56	53	115	0	6.2	1.82	0	5.7	69.56	0	0	0	1	1	2	0	#NULL!	20.7	#NULL!	65	84	6.0	152	87	#NULL!	1	0	0	1	#NULL!	#NULL!
73	2	25.8	89.3	0.57	4	0.88	0	0	1	0	142	82	0	53	3.97	54	146	0	5.4	1.69	0	4.3	76.35	1	0	0	1	0	2	0	#NULL!	25.3	#NULL!	57	44	5.3	154	86	#NULL!	1	0	0	0	#NULL!	#NULL!
81	2	18.8	72.5	0.49	2	0.87	0	0	1	0	113	65	0	54	3.99	51	129	0	5.6	1.72	0	2.5	80.34	0	0	0	0	1	1	0	#NULL!	#NULL!	#NULL!	#NULL!	#NULL!	#NULL!	#NULL!	#NULL!	#NULL!	#NULL!	#NULL!	#NULL!	#NULL!	#NULL!	#NULL!
69	2	26.2	91.0	0.57	4	0.92	0	1	1	0	142	78	0	73	4.29	74	228	0	5.8	1.76	0	4.4	77.14	1	0	0	1	1	3	1	#NULL!	26.2	89.9	77	82	5.9	148	82	1	1	0	0	1	3	1
64	2	21.4	67.0	0.44	1	0.75	0	0	1	0	127	79	0	69	4.23	81	132	0	5.7	1.74	0	4.2	79.00	0	0	0	0	1	1	0	#NULL!	20.4	66.4	82	72	5.7	128	73	0	0	0	0	1	1	0
66	1	26.4	91.6	0.54	3	0.94	0	3	1	0	130	87	1	189	5.24	51	110	1	5.5	1.70	0	7.0	73.46	1	1	1	1	1	5	1	#NULL!	25.9	89.8	42	187	5.5	120	72	1	1	1	1	0	4	1
58	1	26.4	84.9	0.53	3	0.89	3	2	1	0	132	88	0	87	4.47	74	99	0	5.8	1.76	0	8.4	61.88	0	0	0	1	1	2	0	#NULL!	#NULL!	#NULL!	#NULL!	#NULL!	#NULL!	#NULL!	#NULL!	#NULL!	#NULL!	#NULL!	#NULL!	#NULL!	#NULL!	#NULL!
86	2	19.1	69.4	0.57	4	0.93	0	0	1	0	136	69	1	70	4.25	53	107	0	6.0	1.79	0	5.0	63.99	0	0	0	1	1	2	0	#NULL!	#NULL!	#NULL!	#NULL!	#NULL!	#NULL!	#NULL!	#NULL!	#NULL!	#NULL!	#NULL!	#NULL!	#NULL!	#NULL!	#NULL!
62	1	25.5	86.7	0.53	3	0.92	0	3	0	0	156	94	1	151	5.02	65	95	0	5.2	1.65	0	5.0	85.31	1	1	0	1	0	3	1	#NULL!	28.2	93.2	49	241	5.3	151	92	1	1	1	0	0	3	1
75	1	28.0	92.0	0.59	4	0.96	0	0	0	0	154	101	1	225	5.42	37	127	0	5.3	1.67	0	7.4	66.79	1	1	1	1	0	4	1	#NULL!	27.5	#NULL!	46	206	5.4	157	100	#NULL!	1	1	0	0	#NULL!	#NULL!
72	2	17.6	61.8	0.44	1	0.76	0	0	1	0	94	53	0	111	4.71	65	162	0	5.1	1.63	0	4.4	71.28	0	0	0	0	0	0	0	#NULL!	#NULL!	#NULL!	#NULL!	#NULL!	#NULL!	#NULL!	#NULL!	#NULL!	#NULL!	#NULL!	#NULL!	#NULL!	#NULL!	#NULL!
60	1	30.9	106.7	0.61	4	1.02	0	2	0	0	215	133	0	174	5.16	60	183	0	8.1	2.09	0	3.7	83.39	1	1	0	1	1	4	1	#NULL!	#NULL!	#NULL!	#NULL!	#NULL!	#NULL!	#NULL!	#NULL!	#NULL!	#NULL!	#NULL!	#NULL!	#NULL!	#NULL!	#NULL!
65	1	21.6	76.5	0.50	2	0.84	0	3	0	0	146	84	0	68	4.22	73	118	0	5.1	1.63	0	6.7	77.42	0	0	0	1	0	1	0	#NULL!	22.9	79.6	67	98	5.1	150	81	0	1	0	0	0	1	0
69	2	19.9	84.2	0.54	3	0.96	0	0	1	0	112	59	0	76	4.33	65	103	1	5.6	1.72	0	3.0	85.30	1	0	1	0	1	3	1	#NULL!	18.7	77.0	64	95	5.8	116	61	0	0	0	1	1	2	0
66	2	20.1	70.7	0.46	1	0.79	0	0	1	0	139	80	0	75	4.32	56	122	0	5.8	1.76	0	4.1	68.85	0	0	0	1	1	2	0	#NULL!	20.2	74.3	51	62	5.8	124	74	0	0	0	0	1	1	0
67	1	23.5	81.9	0.51	2	0.90	1	0	1	0	139	80	1	98	4.58	53	108	0	6.8	1.92	1	2.9	85.77	0	0	0	1	1	2	0	#NULL!	23.5	81.8	57	77	7.0	134	73	0	1	0	0	1	2	0
83	1	22.6	80.0	0.52	2	0.89	0	2	0	0	131	73	1	65	4.17	49	87	0	5.2	1.65	0	7.7	66.82	0	0	0	1	0	1	0	#NULL!	22.3	#NULL!	58	68	5.3	136	71	#NULL!	1	0	0	0	#NULL!	#NULL!
77	2	22.5	82.6	0.57	4	0.93	0	0	1	0	109	66	0	71	4.26	87	103	0	5.4	1.69	0	3.2	70.94	1	0	0	0	0	1	0	#NULL!	22.2	#NULL!	98	84	5.4	123	75	#NULL!	0	0	0	0	#NULL!	#NULL!
75	2	25.6	80.8	0.56	4	0.83	0	0	0	0	133	76	1	77	4.34	59	91	1	5.7	1.74	0	3.0	79.94	1	0	1	1	1	4	1	#NULL!	26.9	#NULL!	66	62	5.8	170	91	#NULL!	1	0	1	1	#NULL!	#NULL!
63	2	21.9	75.7	0.53	3	0.84	0	0	1	1	152	77	1	108	4.68	86	148	0	5.2	1.65	0	3.6	81.42	0	0	0	1	0	1	0	#NULL!	22.8	74.0	96	95	5.3	156	82	0	1	0	0	0	1	0
79	1	19.1	70.2	0.45	1	0.85	3	0	1	1	143	75	1	58	4.06	90	99	1	5.8	1.76	1	7.6	53.39	0	0	1	1	1	3	1	#NULL!	18.4	#NULL!	87	107	5.8	146	65	#NULL!	1	0	0	1	#NULL!	#NULL!
81	2	18.0	72.6	0.50	2	0.86	0	0	0	0	124	70	0	110	4.70	61	119	0	5.4	1.69	0	4.9	68.97	0	0	0	0	0	0	0	#NULL!	#NULL!	#NULL!	#NULL!	#NULL!	#NULL!	#NULL!	#NULL!	#NULL!	#NULL!	#NULL!	#NULL!	#NULL!	#NULL!	#NULL!
72	2	36.3	116.8	0.80	4	1.04	0	0	0	0	187	99	1	176	5.17	60	62	1	6.0	1.79	1	5.8	63.92	1	1	1	1	1	5	1	#NULL!	37.5	#NULL!	65	130	6.7	202	93	#NULL!	1	0	1	1	#NULL!	#NULL!
79	2	22.8	83.0	0.57	4	0.91	0	0	1	0	193	86	1	165	5.11	60	132	0	6.3	1.84	0	5.9	19.24	1	1	0	1	1	4	1	#NULL!	22.2	#NULL!	57	130	5.7	177	72	#NULL!	1	0	0	1	#NULL!	#NULL!
56	2	20.4	73.2	0.48	2	0.83	0	0	1	0	96	71	0	41	3.71	62	129	0	5.5	1.70	0	3.6	86.57	0	0	0	0	1	1	0	#NULL!	#NULL!	#NULL!	#NULL!	#NULL!	#NULL!	#NULL!	#NULL!	#NULL!	#NULL!	#NULL!	#NULL!	#NULL!	#NULL!	#NULL!
69	2	20.6	73.6	0.49	2	0.81	0	0	0	0	152	81	1	95	4.55	55	133	1	3.9	1.36	0	4.6	77.14	0	0	1	1	0	2	0	#NULL!	#NULL!	#NULL!	#NULL!	#NULL!	#NULL!	#NULL!	#NULL!	#NULL!	#NULL!	#NULL!	#NULL!	#NULL!	#NULL!	#NULL!
82	2	26.0	95.0	0.64	4	0.99	0	1	1	0	133	70	1	112	4.72	53	76	0	5.1	1.63	0	5.3	53.56	1	0	0	1	0	2	0	#NULL!	#NULL!	#NULL!	#NULL!	#NULL!	#NULL!	#NULL!	#NULL!	#NULL!	#NULL!	#NULL!	#NULL!	#NULL!	#NULL!	#NULL!
76	2	23.6	80.0	0.55	3	0.88	0	0	1	0	141	84	0	119	4.78	44	105	0	5.4	1.69	0	4.5	75.22	1	0	1	1	0	3	1	#NULL!	22.4	#NULL!	40	122	5.4	147	76	#NULL!	1	0	1	0	#NULL!	#NULL!
78	2	21.7	75.6	0.55	3	0.92	0	0	1	0	143	78	1	65	4.17	64	143	1	5.4	1.69	0	3.1	68.01	0	0	1	1	0	2	0	#NULL!	#NULL!	#NULL!	#NULL!	#NULL!	#NULL!	#NULL!	#NULL!	#NULL!	#NULL!	#NULL!	#NULL!	#NULL!	#NULL!	#NULL!
78	1	23.1	79.0	0.51	2	0.86	0	0	1	0	126	75	1	107	4.67	77	110	1	5.8	1.76	0	6.0	67.85	0	0	1	1	1	3	1	#NULL!	22.5	#NULL!	77	129	5.9	138	73	#NULL!	1	0	1	1	#NULL!	#NULL!
61	2	20.6	76.6	0.50	2	0.84	0	0	1	0	142	79	0	65	4.17	88	146	0	5.9	1.77	0	4.2	78.96	0	0	0	1	1	2	0	#NULL!	20.6	76.9	84	80	5.9	133	76	0	1	0	0	1	2	0
76	2	21.9	79.4	0.54	3	0.87	0	0	1	0	111	65	1	89	4.49	74	107	0	5.6	1.72	0	5.5	69.98	0	0	0	1	1	2	0	#NULL!	20.3	#NULL!	45	77	5.9	105	64	#NULL!	1	0	1	1	#NULL!	#NULL!
75	2	20.6	75.0	0.50	2	0.82	0	0	0	0	120	63	1	131	4.88	47	123	0	5.8	1.76	0	3.4	77.73	0	0	1	1	1	3	1	#NULL!	20.9	#NULL!	50	122	6.0	108	62	#NULL!	1	0	1	1	#NULL!	#NULL!
78	2	26.7	85.5	0.60	4	0.90	0	0	1	0	168	93	1	130	4.87	38	161	0	5.8	1.76	0	5.9	49.29	1	0	1	1	1	4	1	#NULL!	28.2	#NULL!	44	121	5.7	151	74	#NULL!	1	0	1	1	#NULL!	#NULL!
72	2	20.8	78.4	0.50	2	0.87	0	0	0	0	121	73	1	81	4.39	78	123	0	5.4	1.69	0	4.5	74.27	0	0	0	1	0	1	0	#NULL!	#NULL!	#NULL!	#NULL!	#NULL!	#NULL!	#NULL!	#NULL!	#NULL!	#NULL!	#NULL!	#NULL!	#NULL!	#NULL!	#NULL!
67	2	28.1	90.7	0.63	4	0.94	0	1	0	0	146	90	0	91	4.51	68	107	0	6.4	1.86	0	6.2	79.16	1	0	0	1	1	3	1	#NULL!	#NULL!	#NULL!	#NULL!	#NULL!	#NULL!	#NULL!	#NULL!	#NULL!	#NULL!	#NULL!	#NULL!	#NULL!	#NULL!	#NULL!
89	1	22.9	77.4	0.50	2	0.83	1	3	0	0	149	75	0	101	4.62	55	128	0	5.7	1.74	0	6.0	53.36	0	0	0	1	1	2	0	#NULL!	#NULL!	#NULL!	#NULL!	#NULL!	#NULL!	#NULL!	#NULL!	#NULL!	#NULL!	#NULL!	#NULL!	#NULL!	#NULL!	#NULL!
68	2	20.4	71.9	0.48	2	0.85	0	0	1	0	113	62	0	107	4.67	57	93	0	6.2	1.82	0	4.2	70.18	0	0	0	0	1	1	0	#NULL!	20.9	70.5	55	104	5.7	107	58	0	0	0	0	1	1	0
75	1	20.8	76.0	0.49	2	0.89	1	1	1	1	144	71	1	80	4.38	83	124	1	5.1	1.63	0	4.7	70.33	0	0	1	1	0	2	0	#NULL!	#NULL!	#NULL!	#NULL!	#NULL!	#NULL!	#NULL!	#NULL!	#NULL!	#NULL!	#NULL!	#NULL!	#NULL!	#NULL!	#NULL!
76	2	23.8	86.0	0.60	4	0.96	0	2	1	0	146	74	1	84	4.43	67	78	0	6.9	1.93	1	6.0	42.53	1	0	0	1	1	3	1	#NULL!	23.5	#NULL!	61	126	6.6	155	77	#NULL!	1	0	0	1	#NULL!	#NULL!
73	1	23.7	84.8	0.56	3	0.94	1	3	0	0	140	87	0	118	4.77	70	153	0	5.2	1.65	0	6.0	72.80	0	0	0	1	0	1	0	#NULL!	22.9	#NULL!	89	97	5.3	137	76	#NULL!	1	0	0	0	#NULL!	#NULL!
71	2	18.0	79.2	0.52	2	0.91	0	0	0	0	128	69	1	73	4.29	72	121	1	5.7	1.74	0	4.7	76.51	0	0	1	1	1	3	1	#NULL!	#NULL!	#NULL!	#NULL!	#NULL!	#NULL!	#NULL!	#NULL!	#NULL!	#NULL!	#NULL!	#NULL!	#NULL!	#NULL!	#NULL!
76	1	24.6	84.0	0.53	3	0.89	1	1	0	0	148	80	1	96	4.56	60	184	0	6.8	1.92	1	4.6	54.53	0	0	0	1	1	2	0	#NULL!	27.4	#NULL!	38	117	6.7	181	87	#NULL!	1	0	1	1	#NULL!	#NULL!
61	2	22.8	78.5	0.51	2	0.85	0	0	0	0	152	83	0	131	4.88	57	127	0	5.5	1.70	0	3.8	85.20	0	0	0	1	1	2	0	#NULL!	22.4	78.3	66	78	5.5	149	85	0	1	0	0	0	1	0
71	1	21.9	74.8	0.47	1	0.85	1	1	0	0	117	72	0	87	4.47	60	105	0	5.3	1.67	0	5.6	57.78	0	0	0	0	0	0	0	#NULL!	22.3	76.4	63	73	5.2	115	64	0	0	0	0	0	0	0
64	2	20.3	73.6	0.48	2	0.78	0	0	1	0	139	80	0	48	3.87	95	93	0	5.1	1.63	0	3.9	82.88	0	0	0	1	0	1	0	#NULL!	20.8	72.4	91	75	5.3	148	83	0	1	0	0	0	1	0
65	1	21.0	75.7	0.47	1	0.85	2	0	0	0	130	77	0	77	4.34	114	95	0	5.8	1.76	0	5.2	80.99	0	0	0	0	1	1	0	#NULL!	20.4	74.3	120	129	5.9	110	74	0	0	0	0	1	1	0
67	1	23.4	86.0	0.49	2	0.92	1	3	1	0	155	94	1	234	5.46	57	170	0	6.0	1.79	0	7.5	80.34	1	1	0	1	1	4	1	#NULL!	23.6	84.9	52	170	6.4	152	101	1	1	1	1	1	5	1
61	2	25.5	88.5	0.55	3	0.90	0	0	0	0	140	87	0	143	4.96	57	129	0	5.6	1.72	0	3.3	79.38	1	0	0	1	1	3	1	#NULL!	25.1	90.0	60	59	5.7	144	85	1	1	0	0	1	3	1
70	1	23.3	91.0	0.51	2	0.90	1	2	0	0	117	74	0	127	4.84	52	106	0	5.6	1.72	0	7.8	53.24	1	0	0	0	1	2	0	#NULL!	23.7	90.9	50	180	5.9	132	89	1	1	1	0	1	4	1
57	1	21.7	72.1	0.43	1	0.78	1	1	0	0	112	72	0	59	4.08	75	86	0	5.9	1.77	0	5.1	85.67	0	0	0	0	1	1	0	#NULL!	21.3	74.9	90	44	5.8	123	73	0	0	0	0	1	1	0
65	1	20.4	75.6	0.44	1	0.83	2	1	0	0	122	86	0	106	4.66	69	113	0	5.3	1.67	0	5.8	78.70	0	0	0	1	0	1	0	#NULL!	19.8	76.1	70	55	5.3	134	87	0	1	0	0	0	1	0
70	1	22.9	82.3	0.51	2	0.91	3	3	0	0	138	73	1	175	5.16	32	118	0	5.2	1.65	0	6.0	76.41	0	1	1	1	0	3	1	#NULL!	22.8	82.1	37	157	5.3	136	66	0	1	1	1	0	3	1
69	1	25.3	82.2	0.53	3	0.92	1	0	0	0	135	63	0	129	4.86	41	119	0	7.9	2.07	0	4.6	74.88	0	0	0	1	1	2	0	#NULL!	#NULL!	#NULL!	#NULL!	#NULL!	#NULL!	#NULL!	#NULL!	#NULL!	#NULL!	#NULL!	#NULL!	#NULL!	#NULL!	#NULL!
88	1	19.9	70.0	0.43	1	0.76	1	0	0	0	149	79	0	83	4.42	64	123	0	6.5	1.87	0	5.9	63.87	0	0	0	1	1	2	0	#NULL!	#NULL!	#NULL!	#NULL!	#NULL!	#NULL!	#NULL!	#NULL!	#NULL!	#NULL!	#NULL!	#NULL!	#NULL!	#NULL!	#NULL!
56	2	29.2	87.6	0.57	4	0.90	1	0	0	0	120	73	0	113	4.73	60	85	1	5.8	1.76	0	6.9	85.52	1	0	1	0	1	3	1	#NULL!	#NULL!	#NULL!	#NULL!	#NULL!	#NULL!	#NULL!	#NULL!	#NULL!	#NULL!	#NULL!	#NULL!	#NULL!	#NULL!	#NULL!
74	1	22.1	83.1	0.53	3	0.96	1	0	0	0	123	60	0	88	4.48	36	113	0	5.3	1.67	0	4.8	73.47	0	0	1	0	0	1	0	#NULL!	#NULL!	#NULL!	#NULL!	#NULL!	#NULL!	#NULL!	#NULL!	#NULL!	#NULL!	#NULL!	#NULL!	#NULL!	#NULL!	#NULL!
66	1	20.7	75.6	0.47	1	0.84	1	3	0	0	127	70	0	90	4.50	56	124	0	5.9	1.77	0	6.7	81.40	0	0	0	0	1	1	0	#NULL!	20.8	77.3	57	95	5.8	123	78	0	0	0	0	1	1	0
74	2	22.7	80.6	0.55	3	0.93	0	0	1	0	144	79	1	109	4.69	55	161	0	6.1	1.81	0	4.4	75.82	1	0	0	1	1	3	1	#NULL!	23.5	#NULL!	64	60	6.4	164	83	#NULL!	1	0	1	1	#NULL!	#NULL!
67	2	20.6	75.3	0.50	2	0.86	0	0	1	0	160	85	0	98	4.58	57	130	0	5.8	1.76	0	4.7	64.16	0	0	0	1	1	2	0	#NULL!	20.0	73.2	63	75	5.8	160	84	0	1	0	0	1	2	0
80	2	25.7	89.6	0.64	4	1.02	0	1	1	0	131	75	1	173	5.15	40	151	0	5.6	1.72	0	5.5	62.40	1	1	1	1	1	5	1	#NULL!	26.5	#NULL!	36	165	5.7	142	76	#NULL!	1	1	1	1	#NULL!	#NULL!
75	2	22.1	76.6	0.52	2	0.85	0	0	1	0	156	80	1	76	4.33	81	132	0	7.0	1.95	1	4.2	72.72	0	0	0	1	1	2	0	#NULL!	#NULL!	#NULL!	#NULL!	#NULL!	#NULL!	#NULL!	#NULL!	#NULL!	#NULL!	#NULL!	#NULL!	#NULL!	#NULL!	#NULL!
78	2	27.0	88.5	0.66	4	0.96	0	0	0	0	123	70	0	72	4.28	52	104	1	5.6	1.72	0	3.9	79.45	1	0	1	0	1	3	1	#NULL!	#NULL!	#NULL!	#NULL!	#NULL!	#NULL!	#NULL!	#NULL!	#NULL!	#NULL!	#NULL!	#NULL!	#NULL!	#NULL!	#NULL!
73	2	19.6	72.0	0.47	1	0.80	0	2	1	0	114	65	0	66	4.19	108	126	1	5.9	1.77	0	4.9	61.51	0	0	1	0	1	2	0	#NULL!	#NULL!	#NULL!	#NULL!	#NULL!	#NULL!	#NULL!	#NULL!	#NULL!	#NULL!	#NULL!	#NULL!	#NULL!	#NULL!	#NULL!
82	2	22.4	88.4	0.62	4	0.98	0	0	1	0	147	66	1	109	4.69	48	154	1	5.8	1.76	0	6.0	44.36	1	0	1	1	1	4	1	#NULL!	21.9	#NULL!	47	109	5.5	158	66	#NULL!	1	0	1	0	#NULL!	#NULL!
60	1	20.3	78.0	0.45	1	0.90	1	3	0	0	163	100	0	180	5.19	102	160	0	14.2	2.65	0	3.0	82.91	0	1	0	1	1	3	1	#NULL!	#NULL!	#NULL!	#NULL!	#NULL!	#NULL!	#NULL!	#NULL!	#NULL!	#NULL!	#NULL!	#NULL!	#NULL!	#NULL!	#NULL!
62	2	24.3	87.3	0.60	4	0.93	0	1	0	0	141	75	1	64	4.16	77	94	1	6.0	1.79	0	4.7	86.96	1	0	1	1	1	4	1	#NULL!	#NULL!	#NULL!	#NULL!	#NULL!	#NULL!	#NULL!	#NULL!	#NULL!	#NULL!	#NULL!	#NULL!	#NULL!	#NULL!	#NULL!
77	1	30.0	100.4	0.63	4	0.99	1	0	0	1	150	98	1	119	4.78	47	159	0	5.3	1.67	0	5.5	67.36	1	0	0	1	0	2	0	#NULL!	#NULL!	#NULL!	#NULL!	#NULL!	#NULL!	#NULL!	#NULL!	#NULL!	#NULL!	#NULL!	#NULL!	#NULL!	#NULL!	#NULL!
76	2	18.6	62.0	0.44	1	0.77	0	0	0	0	134	73	1	48	3.87	97	108	0	5.4	1.69	0	3.8	66.34	0	0	0	1	0	1	0	#NULL!	18.4	#NULL!	104	58	5.4	157	75	#NULL!	1	0	0	0	#NULL!	#NULL!
57	1	20.4	69.1	0.41	1	0.77	0	0	0	0	131	87	0	76	4.33	51	99	0	5.3	1.67	0	4.8	78.26	0	0	0	1	0	1	0	#NULL!	19.9	66.5	54	95	5.3	142	88	0	1	0	0	0	1	0
76	1	21.4	74.0	0.47	1	0.86	1	2	1	0	156	79	0	63	4.14	61	98	0	5.5	1.70	0	3.2	69.83	0	0	0	1	1	2	0	#NULL!	21.5	#NULL!	71	83	5.5	144	59	#NULL!	1	0	0	0	#NULL!	#NULL!
77	1	24.3	74.0	0.47	1	0.86	1	3	1	0	156	85	1	87	4.47	65	113	0	5.1	1.63	0	7.5	65.86	0	0	0	1	0	1	0	#NULL!	24.5	#NULL!	64	60	5.1	154	81	#NULL!	1	0	0	0	#NULL!	#NULL!
72	2	22.4	86.9	0.60	4	0.93	0	0	0	0	124	68	1	139	4.93	56	159	0	5.9	1.77	0	6.1	70.93	1	0	0	1	1	3	1	#NULL!	20.5	#NULL!	82	121	5.9	125	68	#NULL!	1	0	0	1	#NULL!	#NULL!
79	2	26.5	93.0	0.62	4	0.90	0	0	0	0	112	67	1	106	4.66	58	174	0	7.3	1.99	1	4.5	60.85	1	0	0	1	1	3	1	#NULL!	#NULL!	#NULL!	#NULL!	#NULL!	#NULL!	#NULL!	#NULL!	#NULL!	#NULL!	#NULL!	#NULL!	#NULL!	#NULL!	#NULL!
67	2	19.6	72.6	0.48	1	0.84	0	0	0	1	160	81	0	71	4.26	46	99	0	5.8	1.76	0	5.4	66.20	0	0	1	1	1	3	1	#NULL!	19.8	72.8	55	65	5.7	133	57	0	1	0	0	1	2	0
65	1	18.8	79.3	0.45	1	0.92	0	0	0	0	93	56	0	113	4.73	37	90	0	5.4	1.69	0	5.2	72.95	0	0	1	0	0	1	0	#NULL!	19.3	79.5	38	91	5.3	118	74	0	0	0	1	0	1	0
75	2	21.4	77.4	0.52	3	0.88	0	1	0	0	148	85	1	109	4.69	55	93	1	6.5	1.87	0	4.1	78.81	0	0	1	1	1	3	1	#NULL!	21.0	#NULL!	70	70	6.3	147	75	#NULL!	1	0	1	1	#NULL!	#NULL!
82	1	22.1	81.2	0.53	3	0.93	1	2	0	1	179	88	0	132	4.88	33	108	0	7.2	1.97	0	4.1	65.04	0	0	1	1	1	3	1	#NULL!	#NULL!	#NULL!	#NULL!	#NULL!	#NULL!	#NULL!	#NULL!	#NULL!	#NULL!	#NULL!	#NULL!	#NULL!	#NULL!	#NULL!
81	2	25.9	92.0	0.61	4	0.95	0	0	0	0	161	103	0	134	4.90	47	113	1	6.9	1.93	0	6.6	64.05	1	0	1	1	1	4	1	#NULL!	25.3	#NULL!	57	127	6.6	156	76	#NULL!	1	0	1	1	#NULL!	#NULL!
73	2	27.0	92.3	0.63	4	0.96	0	0	1	0	148	95	1	60	4.09	73	99	1	5.4	1.69	0	4.3	75.45	1	0	1	1	0	3	1	#NULL!	26.4	#NULL!	70	63	5.3	138	80	#NULL!	1	0	1	0	#NULL!	#NULL!
60	2	23.4	80.6	0.53	3	0.85	1	2	0	0	152	83	0	121	4.80	68	172	0	5.2	1.65	0	5.6	80.37	1	0	0	1	0	2	0	#NULL!	#NULL!	#NULL!	#NULL!	#NULL!	#NULL!	#NULL!	#NULL!	#NULL!	#NULL!	#NULL!	#NULL!	#NULL!	#NULL!	#NULL!
84	2	21.0	74.8	0.53	3	0.87	0	0	0	0	145	79	1	181	5.20	53	77	1	6.3	1.84	0	6.2	46.63	0	1	1	1	1	4	1	#NULL!	22.1	#NULL!	54	160	6.5	121	60	#NULL!	1	1	1	1	#NULL!	#NULL!
85	1	18.7	70.4	0.45	1	0.85	1	1	1	0	161	84	1	50	3.91	77	75	0	5.4	1.69	0	4.9	66.22	0	0	0	1	0	1	0	#NULL!	18.2	#NULL!	82	50	5.2	148	64	#NULL!	1	0	0	0	#NULL!	#NULL!
82	1	20.9	63.0	0.41	1	0.73	1	2	1	0	138	72	1	119	4.78	78	106	1	5.7	1.74	0	4.8	66.95	0	0	1	1	1	3	1	#NULL!	19.6	#NULL!	96	60	5.9	148	69	#NULL!	1	0	0	1	#NULL!	#NULL!
77	2	20.6	63.0	0.43	1	0.73	0	0	1	0	147	81	0	154	5.04	59	124	0	5.5	1.70	0	2.5	74.24	0	1	0	1	1	3	1	#NULL!	19.4	#NULL!	80	67	5.3	156	86	#NULL!	1	0	0	0	#NULL!	#NULL!
69	1	19.6	79.8	0.47	1	0.95	1	0	0	1	99	67	1	109	4.69	62	97	1	6.7	1.90	0	6.6	44.03	0	0	1	1	1	3	1	#NULL!	#NULL!	#NULL!	#NULL!	#NULL!	#NULL!	#NULL!	#NULL!	#NULL!	#NULL!	#NULL!	#NULL!	#NULL!	#NULL!	#NULL!
57	1	21.4	79.4	0.48	1	0.89	1	3	0	0	137	89	0	86	4.45	79	100	0	5.5	1.70	0	8.0	81.04	0	0	0	1	1	2	0	#NULL!	#NULL!	#NULL!	#NULL!	#NULL!	#NULL!	#NULL!	#NULL!	#NULL!	#NULL!	#NULL!	#NULL!	#NULL!	#NULL!	#NULL!
79	1	23.2	86.0	0.54	3	0.97	0	1	1	0	138	85	0	82	4.41	56	123	1	5.5	1.70	0	6.0	70.93	1	0	1	1	1	4	1	#NULL!	#NULL!	#NULL!	#NULL!	#NULL!	#NULL!	#NULL!	#NULL!	#NULL!	#NULL!	#NULL!	#NULL!	#NULL!	#NULL!	#NULL!
61	2	26.2	85.0	0.57	4	0.91	0	1	0	0	114	68	1	95	4.55	61	147	1	5.5	1.70	0	3.1	79.38	1	0	1	1	1	4	1	#NULL!	#NULL!	#NULL!	#NULL!	#NULL!	#NULL!	#NULL!	#NULL!	#NULL!	#NULL!	#NULL!	#NULL!	#NULL!	#NULL!	#NULL!
72	1	22.1	81.7	0.48	2	0.87	1	3	0	0	124	79	0	128	4.85	61	90	0	5.2	1.65	0	7.4	75.34	0	0	0	1	0	1	0	#NULL!	22.4	#NULL!	57	95	5.3	143	88	#NULL!	1	0	0	0	#NULL!	#NULL!
60	1	21.2	70.9	0.46	1	0.83	1	3	0	0	136	88	0	84	4.43	77	118	0	5.6	1.72	0	7.9	82.91	0	0	0	1	1	2	0	#NULL!	#NULL!	#NULL!	#NULL!	#NULL!	#NULL!	#NULL!	#NULL!	#NULL!	#NULL!	#NULL!	#NULL!	#NULL!	#NULL!	#NULL!
73	2	20.7	78.5	0.48	2	0.83	0	1	1	0	133	75	1	133	4.89	85	153	0	6.0	1.79	0	4.3	72.58	0	0	0	1	1	2	0	#NULL!	20.0	#NULL!	100	67	5.9	122	69	#NULL!	1	0	0	1	#NULL!	#NULL!
55	1	22.5	84.6	0.50	2	0.91	1	3	0	0	136	81	0	158	5.06	67	162	0	5.7	1.74	0	6.3	81.76	0	1	0	1	1	3	1	#NULL!	22.5	84.5	71	109	5.6	135	80	1	1	0	0	1	3	1
65	2	19.7	70.4	0.48	2	0.87	0	0	0	0	157	83	0	112	4.72	84	150	0	6.0	1.79	0	3.8	79.34	0	0	0	1	1	2	0	#NULL!	21.6	72.3	81	155	6.2	157	89	0	1	1	0	1	3	1
70	2	21.3	75.7	0.49	2	0.85	0	1	1	0	148	86	0	147	4.99	60	143	1	6.2	1.82	0	2.6	65.87	0	0	1	1	1	3	1	#NULL!	21.9	78.4	62	106	6.2	151	86	0	1	0	0	1	2	0
69	1	19.9	74.1	0.48	1	0.86	0	3	1	0	141	76	0	93	4.53	68	141	0	5.7	1.74	0	6.0	76.94	0	0	0	1	1	2	0	#NULL!	20.2	73.7	72	94	6.1	143	84	0	1	0	0	1	2	0
72	1	24.6	86.7	0.56	3	0.96	0	1	1	0	140	78	0	91	4.51	65	144	0	5.3	1.67	0	7.9	71.12	1	0	0	1	0	2	0	#NULL!	25.0	#NULL!	70	147	5.4	131	74	#NULL!	1	0	0	0	#NULL!	#NULL!
67	2	24.6	94.0	0.62	4	0.97	0	0	0	0	153	81	1	64	4.16	85	120	1	5.4	1.69	0	2.6	81.68	1	0	1	1	0	3	1	#NULL!	#NULL!	#NULL!	#NULL!	#NULL!	#NULL!	#NULL!	#NULL!	#NULL!	#NULL!	#NULL!	#NULL!	#NULL!	#NULL!	#NULL!
66	2	23.8	79.8	0.55	3	0.84	0	0	0	0	115	64	0	119	4.78	67	122	0	5.7	1.74	0	3.3	88.52	0	0	0	0	1	1	0	#NULL!	23.7	73.9	82	79	5.8	109	66	0	0	0	0	1	1	0
63	2	18.0	63.7	0.42	1	0.75	0	1	0	0	99	59	0	135	4.91	97	156	0	5.5	1.70	0	5.0	80.47	0	0	0	0	1	1	0	#NULL!	17.7	68.6	106	131	5.4	119	76	0	0	0	0	0	0	0
74	2	18.4	74.5	0.51	2	0.92	0	0	1	0	110	63	0	78	4.36	61	105	0	5.5	1.70	0	4.3	78.81	0	0	0	0	1	1	0	#NULL!	19.9	#NULL!	81	69	5.5	124	73	#NULL!	0	0	0	0	#NULL!	#NULL!
65	2	19.5	69.5	0.46	1	0.78	0	0	0	0	139	78	0	107	4.67	92	90	0	6.2	1.82	0	4.1	79.34	0	0	0	1	1	2	0	#NULL!	18.8	69.7	113	64	6.1	146	81	0	1	0	0	1	2	0
69	1	23.8	86.2	0.53	3	0.95	1	0	1	0	107	64	0	53	3.97	59	105	0	6.7	1.90	1	6.3	68.75	1	0	0	0	1	2	0	#NULL!	23.3	84.3	56	69	6.3	128	65	0	0	0	0	1	1	0
62	2	18.1	71.1	0.47	1	0.84	0	1	1	0	128	72	0	47	3.85	68	114	0	6.0	1.79	0	4.4	69.68	0	0	0	0	1	1	0	#NULL!	19.3	72.9	84	72	6.1	120	62	0	0	0	0	1	1	0
67	2	24.3	89.1	0.59	4	0.94	0	0	0	0	127	69	1	129	4.86	46	149	0	5.3	1.67	0	3.3	76.10	1	0	1	1	0	3	1	#NULL!	24.6	88.2	41	105	5.5	119	65	1	1	0	1	0	3	1
67	2	18.4	69.2	0.44	1	0.79	0	0	0	0	164	96	1	99	4.60	99	119	0	5.4	1.69	0	4.0	75.70	0	0	0	1	0	1	0	#NULL!	18.6	69.8	85	90	5.6	132	84	0	1	0	0	1	2	0
65	1	19.0	73.8	0.46	1	0.84	1	1	0	0	109	69	0	92	4.52	86	119	0	5.6	1.72	0	5.8	69.79	0	0	0	0	1	1	0	#NULL!	19.5	74.4	101	69	5.6	119	81	0	0	0	0	1	1	0
61	1	24.7	80.4	0.51	2	0.90	3	0	1	0	102	67	0	88	4.48	51	161	0	5.6	1.72	0	6.2	69.96	0	0	0	0	1	1	0	#NULL!	#NULL!	#NULL!	#NULL!	#NULL!	#NULL!	#NULL!	#NULL!	#NULL!	#NULL!	#NULL!	#NULL!	#NULL!	#NULL!	#NULL!
62	2	21.6	71.2	0.47	1	0.80	0	1	0	0	130	85	1	86	4.45	87	98	1	5.3	1.67	0	3.7	81.03	0	0	1	1	0	2	0	#NULL!	27.7	91.5	77	164	5.6	135	75	1	1	1	1	1	5	1
75	2	23.2	84.6	0.57	4	0.91	0	0	0	0	143	78	1	56	4.03	90	147	0	5.6	1.72	0	6.1	70.83	1	0	0	1	1	3	1	#NULL!	22.3	#NULL!	85	79	5.5	139	88	#NULL!	1	0	0	0	#NULL!	#NULL!
79	2	28.7	103.0	0.71	4	1.00	0	0	0	1	139	75	1	71	4.26	72	73	1	5.9	1.77	0	5.0	61.83	1	0	1	1	1	4	1	#NULL!	25.8	#NULL!	67	96	5.9	139	73	#NULL!	1	0	0	1	#NULL!	#NULL!
73	1	24.5	93.8	0.54	3	0.96	1	3	1	0	132	88	1	74	4.30	71	90	1	5.9	1.77	0	6.9	71.32	1	0	1	1	1	4	1	#NULL!	24.2	#NULL!	70	153	6.0	142	88	#NULL!	1	1	1	1	#NULL!	#NULL!
62	2	22.1	86.1	0.58	4	0.95	0	0	0	0	139	76	1	200	5.30	45	128	1	5.7	1.74	0	3.0	81.51	1	1	1	1	1	5	1	#NULL!	22.7	87.2	51	205	5.9	138	78	1	1	1	1	1	5	1
58	1	20.7	79.8	0.49	2	0.91	3	3	0	0	156	96	0	380	5.94	51	113	0	5.7	1.74	0	3.2	90.10	0	1	0	1	1	3	1	#NULL!	#NULL!	#NULL!	#NULL!	#NULL!	#NULL!	#NULL!	#NULL!	#NULL!	#NULL!	#NULL!	#NULL!	#NULL!	#NULL!	#NULL!
65	2	23.1	77.1	0.49	2	0.85	0	3	1	0	110	66	0	68	4.22	70	126	0	5.3	1.67	0	4.8	72.90	0	0	0	0	0	0	0	#NULL!	24.6	77.8	59	141	5.2	119	68	0	0	0	0	0	0	0
76	2	24.6	87.0	0.57	4	0.89	0	0	1	0	120	71	1	107	4.67	62	88	1	7.7	2.04	1	4.5	70.34	1	0	1	1	1	4	1	#NULL!	23.5	#NULL!	73	143	7.0	135	80	#NULL!	1	0	1	1	#NULL!	#NULL!
74	1	19.8	73.7	0.46	1	0.83	0	1	1	0	110	73	0	132	4.88	44	76	0	5.8	1.76	0	5.4	71.54	0	0	0	0	1	1	0	#NULL!	20.1	#NULL!	46	98	5.9	125	76	#NULL!	0	0	0	1	#NULL!	#NULL!
69	2	25.4	81.3	0.55	3	0.88	0	0	1	0	148	78	1	98	4.58	82	96	0	4.8	1.57	0	5.3	65.28	1	0	0	1	0	2	0	#NULL!	26.0	82.2	76	68	4.9	149	71	1	1	0	0	0	2	0
79	1	29.9	97.0	0.65	4	1.05	1	0	0	0	150	83	1	292	5.68	50	108	1	8.1	2.09	1	6.2	71.72	1	1	1	1	1	5	1	#NULL!	29.6	#NULL!	52	108	7.0	140	69	#NULL!	1	0	0	1	#NULL!	#NULL!
80	1	24.7	91.2	0.56	4	0.98	0	0	0	0	139	75	0	60	4.09	51	140	0	5.9	1.77	0	5.4	55.51	1	0	0	1	1	3	1	#NULL!	#NULL!	#NULL!	#NULL!	#NULL!	#NULL!	#NULL!	#NULL!	#NULL!	#NULL!	#NULL!	#NULL!	#NULL!	#NULL!	#NULL!
77	2	17.9	72.5	0.48	2	0.87	0	0	1	0	150	79	1	161	5.08	43	101	0	5.5	1.70	0	2.6	72.11	0	1	1	1	1	4	1	#NULL!	17.6	#NULL!	49	137	5.5	124	66	#NULL!	1	0	1	0	#NULL!	#NULL!
78	2	29.0	92.4	0.65	4	0.94	0	0	0	0	144	81	1	79	4.37	65	111	1	5.6	1.72	0	4.7	78.28	1	0	1	1	1	4	1	#NULL!	30.5	#NULL!	64	101	5.7	145	79	#NULL!	1	0	1	1	#NULL!	#NULL!
71	2	32.0	103.0	0.76	4	0.99	0	0	1	0	134	72	0	67	4.20	56	148	0	5.7	1.74	0	3.3	78.90	1	0	0	1	1	3	1	#NULL!	34.0	108.3	54	77	5.8	146	79	1	1	0	0	1	3	1
75	1	23.7	82.4	0.51	2	0.91	1	0	1	0	102	54	1	207	5.33	38	117	1	7.7	2.04	1	4.3	69.98	0	1	1	1	1	4	1	#NULL!	22.9	#NULL!	33	242	8.6	122	62	#NULL!	1	1	1	1	#NULL!	#NULL!
72	1	24.1	87.0	0.52	3	0.92	1	1	0	1	132	79	0	230	5.44	49	115	1	5.8	1.76	0	6.0	69.45	1	1	1	0	1	4	1	#NULL!	24.3	#NULL!	62	98	6.0	124	76	#NULL!	0	0	0	1	#NULL!	#NULL!
84	1	21.2	77.0	0.51	2	0.89	0	2	1	0	148	80	1	132	4.88	79	109	0	5.2	1.65	0	3.9	69.64	0	0	0	1	0	1	0	#NULL!	21.0	#NULL!	81	118	5.3	153	88	#NULL!	1	0	0	0	#NULL!	#NULL!
66	1	26.1	93.6	0.55	3	0.96	3	2	0	0	130	81	1	125	4.83	62	134	0	5.5	1.70	0	6.1	67.54	1	0	0	1	1	3	1	#NULL!	#NULL!	#NULL!	#NULL!	#NULL!	#NULL!	#NULL!	#NULL!	#NULL!	#NULL!	#NULL!	#NULL!	#NULL!	#NULL!	#NULL!
58	2	19.4	68.8	0.45	1	0.78	0	0	1	0	122	67	0	44	3.78	70	101	0	5.7	1.74	0	3.5	81.95	0	0	0	0	1	1	0	#NULL!	19.0	67.3	59	35	5.6	102	55	0	0	0	0	1	1	0
65	1	19.2	70.1	0.43	1	0.80	0	3	1	0	132	85	0	83	4.42	61	88	0	5.2	1.65	0	6.0	80.51	0	0	0	1	0	1	0	#NULL!	19.8	71.5	81	79	5.3	114	68	0	0	0	0	0	0	0
79	2	22.0	79.6	0.56	3	0.93	0	0	1	0	134	72	0	75	4.32	74	79	0	5.7	1.74	0	6.6	58.07	0	0	0	1	1	2	0	#NULL!	22.7	#NULL!	63	123	5.9	130	65	#NULL!	1	0	1	1	#NULL!	#NULL!
76	2	22.6	85.0	0.59	4	0.93	0	0	0	0	122	59	0	72	4.28	72	82	0	5.2	1.65	0	4.4	59.30	1	0	0	0	0	1	0	#NULL!	22.4	#NULL!	77	90	5.4	118	62	#NULL!	0	0	0	0	#NULL!	#NULL!
56	2	18.3	71.9	0.46	1	0.81	0	0	0	0	118	75	0	52	3.95	81	78	0	5.9	1.77	0	4.6	86.04	0	0	0	0	1	1	0	#NULL!	17.6	71.4	91	35	6.0	115	86	0	1	0	0	1	2	0
78	2	21.8	85.0	0.56	3	0.92	0	0	0	0	152	83	0	89	4.49	49	119	0	6.1	1.81	0	7.7	42.94	1	0	1	1	1	4	1	#NULL!	#NULL!	#NULL!	#NULL!	#NULL!	#NULL!	#NULL!	#NULL!	#NULL!	#NULL!	#NULL!	#NULL!	#NULL!	#NULL!	#NULL!
65	2	17.9	67.9	0.48	1	0.85	0	0	0	1	129	69	0	80	4.38	70	93	0	5.8	1.76	0	4.3	61.25	0	0	0	1	1	2	0	#NULL!	18.3	69.6	82	47	5.7	112	64	0	0	0	0	1	1	0
73	1	22.6	79.4	0.49	2	0.88	1	0	0	0	117	74	1	284	5.65	39	122	0	5.8	1.76	0	6.1	59.71	0	1	1	1	1	4	1	#NULL!	23.6	#NULL!	50	127	5.8	119	70	#NULL!	1	0	0	1	#NULL!	#NULL!
68	2	20.7	84.3	0.55	3	0.96	0	0	1	0	130	70	0	48	3.87	76	140	0	6.2	1.82	0	4.2	78.61	1	0	0	0	1	2	0	#NULL!	19.5	79.0	78	73	6.3	135	80	0	1	0	0	1	2	0
65	2	20.0	74.4	0.48	1	0.85	0	0	1	0	125	82	1	85	4.44	79	116	1	5.9	1.77	0	5.9	75.61	0	0	1	1	1	3	1	#NULL!	20.0	74.5	81	89	6.0	141	90	0	1	0	1	1	3	1
65	1	22.8	79.2	0.52	2	0.90	0	2	0	0	146	83	1	123	4.81	57	79	0	6.6	1.89	1	5.7	73.63	0	0	0	1	1	2	0	#NULL!	22.9	79.6	51	127	7.0	145	85	0	1	0	0	1	2	0
75	2	27.1	87.4	0.59	4	0.87	0	0	0	0	133	74	0	112	4.72	58	161	0	5.3	1.67	0	4.9	72.33	1	0	0	1	0	2	0	#NULL!	26.6	#NULL!	68	125	5.5	122	69	#NULL!	0	0	0	0	#NULL!	#NULL!
62	1	19.5	76.9	0.45	1	0.85	3	1	0	0	118	82	0	73	4.29	64	125	0	5.8	1.76	0	6.5	85.87	0	0	0	0	1	1	0	#NULL!	#NULL!	#NULL!	#NULL!	#NULL!	#NULL!	#NULL!	#NULL!	#NULL!	#NULL!	#NULL!	#NULL!	#NULL!	#NULL!	#NULL!
56	2	20.1	71.7	0.46	1	0.81	0	0	0	0	121	69	0	110	4.70	54	93	1	5.9	1.77	0	3.1	94.97	0	0	1	0	1	2	0	#NULL!	20.4	71.9	53	164	5.8	129	67	0	0	1	1	1	3	1
64	1	23.7	88.4	0.51	2	0.93	1	0	0	0	113	67	0	130	4.87	49	104	0	5.8	1.76	0	5.1	81.08	1	0	0	0	1	2	0	#NULL!	24.2	88.6	42	170	5.6	114	61	1	0	1	0	1	3	1
75	2	24.9	90.0	0.65	4	0.94	0	0	1	0	188	93	0	68	4.22	57	79	1	6.6	1.89	1	4.2	74.83	1	0	1	1	1	4	1	#NULL!	25.0	#NULL!	52	103	6.5	166	87	#NULL!	1	0	1	1	#NULL!	#NULL!
69	2	19.1	73.3	0.48	1	0.85	0	0	0	0	107	62	0	31	3.43	141	103	0	5.0	1.61	0	4.4	77.60	0	0	0	0	0	0	0	#NULL!	19.2	73.3	124	36	5.3	110	66	0	0	0	0	0	0	0
64	2	22.6	80.0	0.51	2	0.87	0	1	1	0	146	87	1	66	4.19	66	157	0	5.6	1.72	0	3.4	82.35	1	0	0	1	1	3	1	#NULL!	21.7	76.8	60	93	5.4	139	91	0	1	0	0	0	1	0
68	1	22.3	79.0	0.47	1	0.87	0	3	1	0	122	85	0	47	3.85	56	92	0	6.4	1.86	0	6.1	75.41	0	0	0	1	1	2	0	#NULL!	21.6	77.9	59	47	6.5	145	83	0	1	0	0	1	2	0
69	2	22.3	83.3	0.56	3	0.92	0	0	0	0	133	78	1	99	4.60	65	93	0	5.6	1.72	0	5.4	78.53	1	0	0	1	1	3	1	#NULL!	#NULL!	#NULL!	#NULL!	#NULL!	#NULL!	#NULL!	#NULL!	#NULL!	#NULL!	#NULL!	#NULL!	#NULL!	#NULL!	#NULL!
63	1	18.5	74.9	0.45	1	0.88	3	3	0	0	107	67	1	87	4.47	92	88	0	5.2	1.65	0	5.9	52.54	0	0	0	1	0	1	0	#NULL!	18.2	75.1	81	218	5.3	130	74	0	1	1	0	0	2	0
72	1	24.5	83.9	0.49	2	0.86	1	2	1	0	148	80	0	82	4.41	56	123	0	5.6	1.72	0	6.2	58.04	0	0	0	1	1	2	0	#NULL!	24.5	#NULL!	50	155	5.8	156	86	#NULL!	1	1	0	1	#NULL!	#NULL!
66	2	21.1	87.7	0.58	4	0.97	0	0	0	0	125	76	0	200	5.30	51	141	0	5.6	1.72	0	5.5	82.26	1	1	0	1	1	4	1	#NULL!	21.0	86.5	45	193	6.0	137	77	1	1	1	1	1	5	1
67	1	24.8	83.8	0.51	2	0.89	0	3	0	0	121	76	0	283	5.65	32	90	0	5.3	1.67	0	5.9	72.60	0	1	1	0	0	2	0	#NULL!	#NULL!	#NULL!	#NULL!	#NULL!	#NULL!	#NULL!	#NULL!	#NULL!	#NULL!	#NULL!	#NULL!	#NULL!	#NULL!	#NULL!
66	2	22.0	77.7	0.50	2	0.83	0	1	0	0	138	82	1	54	3.99	66	110	0	5.3	1.67	0	5.0	67.75	0	0	0	1	0	1	0	#NULL!	#NULL!	#NULL!	#NULL!	#NULL!	#NULL!	#NULL!	#NULL!	#NULL!	#NULL!	#NULL!	#NULL!	#NULL!	#NULL!	#NULL!
69	2	24.2	83.5	0.58	4	0.96	0	1	0	0	124	75	1	103	4.63	80	113	1	6.4	1.86	0	4.3	79.51	1	0	1	1	1	4	1	#NULL!	23.5	86.3	83	144	6.3	111	68	1	1	0	1	1	4	1
80	1	21.2	77.0	0.48	2	0.85	0	3	1	0	143	67	0	87	4.47	46	138	0	5.4	1.69	0	5.9	68.24	0	0	0	1	0	1	0	#NULL!	21.0	#NULL!	48	90	5.5	156	72	#NULL!	1	0	0	0	#NULL!	#NULL!
65	1	24.2	87.9	0.54	3	0.97	1	3	0	0	125	88	1	59	4.08	77	150	0	6.6	1.89	1	5.8	75.44	1	0	0	1	1	3	1	#NULL!	#NULL!	#NULL!	#NULL!	#NULL!	#NULL!	#NULL!	#NULL!	#NULL!	#NULL!	#NULL!	#NULL!	#NULL!	#NULL!	#NULL!
73	1	23.0	76.6	0.48	1	0.85	1	2	0	0	147	79	0	82	4.41	63	82	0	5.3	1.67	0	8.3	62.70	0	0	0	1	0	1	0	#NULL!	25.0	#NULL!	69	71	5.5	152	77	#NULL!	1	0	0	0	#NULL!	#NULL!
77	2	23.3	75.0	0.57	4	0.87	0	0	0	0	139	70	0	65	4.17	59	119	0	5.5	1.70	0	3.4	73.35	0	0	0	1	1	2	0	#NULL!	25.2	#NULL!	60	73	5.6	151	72	#NULL!	1	0	0	1	#NULL!	#NULL!
71	2	21.0	72.0	0.49	2	0.83	0	0	1	0	141	78	1	95	4.55	91	141	0	6.0	1.79	0	4.7	73.99	0	0	0	1	1	2	0	#NULL!	18.5	#NULL!	58	115	5.9	118	67	#NULL!	1	0	0	1	#NULL!	#NULL!
78	2	22.5	83.4	0.56	3	0.89	0	0	0	0	140	76	0	69	4.23	75	135	0	5.7	1.74	0	5.3	68.01	1	0	0	1	1	3	1	#NULL!	#NULL!	#NULL!	#NULL!	#NULL!	#NULL!	#NULL!	#NULL!	#NULL!	#NULL!	#NULL!	#NULL!	#NULL!	#NULL!	#NULL!
65	1	24.1	85.3	0.51	2	0.92	0	1	1	0	132	83	0	184	5.21	61	115	0	5.7	1.74	0	7.1	71.65	1	1	0	1	1	4	1	#NULL!	#NULL!	#NULL!	#NULL!	#NULL!	#NULL!	#NULL!	#NULL!	#NULL!	#NULL!	#NULL!	#NULL!	#NULL!	#NULL!	#NULL!
77	2	22.1	73.6	0.50	2	0.80	0	1	0	0	148	87	1	106	4.66	58	163	0	5.7	1.74	0	2.4	75.65	0	0	0	1	1	2	0	#NULL!	#NULL!	#NULL!	#NULL!	#NULL!	#NULL!	#NULL!	#NULL!	#NULL!	#NULL!	#NULL!	#NULL!	#NULL!	#NULL!	#NULL!
77	2	25.0	80.2	0.56	3	0.86	0	0	1	0	139	79	0	130	4.87	55	155	0	5.8	1.76	0	5.6	69.49	1	0	0	1	1	3	1	#NULL!	23.8	#NULL!	63	85	5.7	170	90	#NULL!	1	0	0	1	#NULL!	#NULL!
76	2	24.7	86.6	0.57	4	0.92	0	0	0	0	139	70	1	94	4.54	70	135	0	5.4	1.69	0	4.9	71.06	1	0	0	1	0	2	0	#NULL!	24.7	#NULL!	61	127	5.4	160	82	#NULL!	1	0	0	0	#NULL!	#NULL!
66	2	21.8	74.8	0.51	2	0.85	0	0	0	0	154	87	0	56	4.03	82	184	0	5.7	1.74	0	4.2	82.81	0	0	0	1	1	2	0	#NULL!	23.6	79.6	77	55	5.9	124	68	1	1	0	1	1	4	1
67	1	22.7	83.9	0.54	3	0.95	1	1	1	0	114	71	1	160	5.08	71	112	0	6.6	1.89	1	7.8	43.85	0	1	0	1	1	3	1	#NULL!	21.3	78.4	115	130	5.9	124	72	0	1	0	0	1	2	0
62	2	30.4	104.0	0.63	4	1.00	0	0	1	0	136	92	1	155	5.04	52	124	1	6.9	1.93	0	5.5	79.24	1	1	1	1	1	5	1	#NULL!	30.0	101.9	52	162	7.3	148	99	1	1	1	1	1	5	1
65	1	22.2	77.3	0.49	2	0.87	0	2	0	0	133	88	1	190	5.25	50	127	0	5.5	1.70	0	5.4	81.48	0	1	0	1	1	3	1	#NULL!	22.6	80.1	50	151	5.5	124	81	0	1	1	0	0	2	0
68	1	21.8	83.8	0.52	3	0.97	2	3	0	1	113	62	0	87	4.47	80	156	0	5.2	1.65	0	5.3	83.99	0	0	0	0	0	0	0	#NULL!	22.3	83.6	73	90	5.5	130	70	0	0	0	0	0	0	0
72	1	20.3	79.8	0.49	2	0.95	0	2	1	0	127	66	0	71	4.26	86	131	0	5.4	1.69	0	4.5	68.21	0	0	0	0	0	0	0	#NULL!	20.1	#NULL!	74	59	5.4	121	77	#NULL!	0	0	0	0	#NULL!	#NULL!
67	2	20.9	77.3	0.52	3	0.91	0	0	1	0	150	91	1	70	4.25	61	139	0	5.8	1.76	0	5.5	83.36	0	0	0	1	1	2	0	#NULL!	23.5	82.9	48	177	5.9	136	88	1	1	1	1	1	5	1
66	2	21.5	85.1	0.54	3	0.95	0	1	1	1	131	71	0	119	4.78	66	117	1	6.4	1.86	0	4.2	79.25	1	0	1	1	1	4	1	#NULL!	#NULL!	#NULL!	#NULL!	#NULL!	#NULL!	#NULL!	#NULL!	#NULL!	#NULL!	#NULL!	#NULL!	#NULL!	#NULL!	#NULL!
74	1	27.5	94.3	0.58	4	0.96	0	2	0	0	143	70	1	74	4.30	60	108	1	5.9	1.77	1	5.7	48.63	1	0	1	1	1	4	1	#NULL!	26.5	#NULL!	61	83	5.9	149	80	#NULL!	1	0	1	1	#NULL!	#NULL!
76	2	20.2	73.4	0.51	2	0.86	0	0	0	0	107	70	0	98	4.58	88	145	0	5.7	1.74	0	3.9	69.64	0	0	0	0	1	1	0	#NULL!	20.9	#NULL!	79	129	5.8	109	74	#NULL!	0	0	0	1	#NULL!	#NULL!
66	2	27.4	83.9	0.57	4	0.89	0	0	1	0	162	79	1	74	4.30	51	109	0	6.0	1.79	0	4.1	81.20	1	0	0	1	1	3	1	#NULL!	28.0	86.2	54	74	6.2	147	82	1	1	0	0	1	3	1
64	2	18.7	65.5	0.45	1	0.77	0	0	0	0	119	73	1	45	3.81	78	155	0	6.2	1.82	0	4.9	85.14	0	0	0	1	1	2	0	#NULL!	18.9	64.8	77	72	6.3	127	78	0	1	0	1	1	3	1
59	1	21.9	81.9	0.48	2	0.88	0	2	1	0	112	78	0	150	5.01	61	119	0	5.3	1.67	0	6.4	79.91	0	1	0	0	0	1	0	#NULL!	22.1	83.7	62	128	5.4	121	78	0	0	0	0	0	0	0
56	2	24.7	83.2	0.52	2	0.85	0	3	1	0	107	55	0	53	3.97	79	93	0	5.7	1.74	0	3.0	80.14	1	0	0	0	1	2	0	#NULL!	25.3	81.9	74	65	5.7	114	64	1	0	0	0	1	2	0
65	1	18.6	79.4	0.47	1	0.88	0	3	0	0	148	87	0	61	4.11	73	90	0	5.4	1.69	0	5.8	83.53	0	0	0	1	0	1	0	#NULL!	#NULL!	#NULL!	#NULL!	#NULL!	#NULL!	#NULL!	#NULL!	#NULL!	#NULL!	#NULL!	#NULL!	#NULL!	#NULL!	#NULL!
76	1	22.4	81.0	0.49	2	0.88	1	0	0	0	136	76	0	63	4.14	87	153	0	5.8	1.76	0	3.8	72.84	0	0	0	1	1	2	0	#NULL!	21.8	#NULL!	89	46	5.8	144	79	#NULL!	1	0	0	1	#NULL!	#NULL!
81	2	19.7	75.0	0.53	3	0.90	0	1	0	0	139	71	0	74	4.30	61	136	0	5.2	1.65	0	5.7	65.15	0	0	0	1	0	1	0	#NULL!	#NULL!	#NULL!	#NULL!	#NULL!	#NULL!	#NULL!	#NULL!	#NULL!	#NULL!	#NULL!	#NULL!	#NULL!	#NULL!	#NULL!
65	2	24.4	85.1	0.56	3	1.03	0	0	1	0	145	84	0	167	5.12	64	187	0	5.7	1.74	0	5.8	66.09	1	1	0	1	1	4	1	#NULL!	24.5	84.2	52	171	5.6	167	88	1	1	1	1	1	5	1
79	2	24.5	90.0	0.60	4	0.94	0	0	1	0	135	70	1	118	4.77	55	109	1	5.9	1.77	0	4.5	73.20	1	0	1	1	1	4	1	#NULL!	24.2	#NULL!	56	125	6.0	143	75	#NULL!	1	0	0	1	#NULL!	#NULL!
70	2	20.5	71.9	0.47	1	0.83	0	1	1	0	115	61	1	110	4.70	76	130	0	5.4	1.69	0	5.4	76.17	0	0	0	1	0	1	0	#NULL!	19.2	69.8	75	109	5.5	134	65	0	1	0	0	0	1	0
59	1	21.4	71.0	0.48	1	0.86	0	2	0	0	126	75	0	34	3.53	91	128	0	5.5	1.70	0	4.2	83.49	0	0	0	0	1	1	0	#NULL!	21.9	73.0	96	56	5.3	140	83	0	1	0	1	0	2	0
77	2	24.8	89.6	0.57	4	0.91	0	0	0	0	113	63	0	77	4.34	75	150	0	5.5	1.70	0	3.0	68.82	1	0	0	0	1	2	0	#NULL!	#NULL!	#NULL!	#NULL!	#NULL!	#NULL!	#NULL!	#NULL!	#NULL!	#NULL!	#NULL!	#NULL!	#NULL!	#NULL!	#NULL!
63	1	28.1	93.1	0.58	4	0.94	0	0	0	0	134	82	1	220	5.39	33	151	0	5.2	1.65	0	6.4	79.81	1	1	1	1	0	4	1	#NULL!	#NULL!	#NULL!	#NULL!	#NULL!	#NULL!	#NULL!	#NULL!	#NULL!	#NULL!	#NULL!	#NULL!	#NULL!	#NULL!	#NULL!
63	2	23.8	89.8	0.56	3	0.92	0	0	0	0	112	62	0	69	4.23	80	146	1	5.4	1.69	0	4.4	82.93	1	0	1	0	0	2	0	#NULL!	23.1	85.4	82	79	5.4	129	65	1	0	0	1	0	2	0
72	2	23.0	80.2	0.57	4	0.91	0	0	1	0	144	80	1	180	5.19	51	136	0	6.3	1.84	0	3.3	76.89	1	1	0	1	1	4	1	#NULL!	22.4	#NULL!	48	146	6.4	138	86	#NULL!	1	0	1	1	#NULL!	#NULL!
83	2	20.9	71.0	0.52	3	0.83	0	0	1	0	146	63	1	48	3.87	83	96	1	5.3	1.67	0	2.5	76.71	0	0	1	1	0	2	0	#NULL!	21.0	#NULL!	69	80	5.5	152	65	#NULL!	1	0	1	0	#NULL!	#NULL!
84	1	20.1	62.0	0.41	1	0.74	0	0	0	0	136	82	0	126	4.84	46	116	0	6.3	1.84	0	5.5	69.64	0	0	0	1	1	2	0	#NULL!	20.6	#NULL!	55	91	6.2	149	86	#NULL!	1	0	0	1	#NULL!	#NULL!
80	2	20.9	62.0	0.44	1	0.75	0	0	0	0	138	69	1	102	4.62	61	111	0	5.4	1.69	0	5.5	52.78	0	0	0	1	0	1	0	#NULL!	20.4	#NULL!	79	59	5.6	139	72	#NULL!	1	0	0	1	#NULL!	#NULL!
70	1	21.0	82.3	0.50	2	0.91	1	3	1	0	142	81	1	138	4.93	58	97	0	5.8	1.76	0	7.1	72.48	0	0	0	1	1	2	0	#NULL!	21.2	82.6	46	221	5.7	139	77	0	1	1	0	1	3	1
67	2	22.4	85.8	0.57	4	0.96	0	0	0	0	143	82	1	78	4.36	66	140	1	5.5	1.70	0	4.9	74.18	1	0	1	1	1	4	1	#NULL!	23.3	87.8	56	155	5.8	144	81	1	1	1	1	1	5	1
76	2	19.5	79.0	0.53	3	0.93	0	0	0	0	111	58	0	47	3.85	47	119	0	6.1	1.81	0	4.5	70.70	0	0	1	0	1	2	0	#NULL!	19.2	#NULL!	45	93	6.1	117	63	#NULL!	0	0	1	1	#NULL!	#NULL!
76	1	22.5	75.4	0.48	2	0.85	0	2	0	0	149	74	1	52	3.95	64	130	0	5.4	1.69	0	5.7	73.67	0	0	0	1	0	1	0	#NULL!	#NULL!	#NULL!	#NULL!	#NULL!	#NULL!	#NULL!	#NULL!	#NULL!	#NULL!	#NULL!	#NULL!	#NULL!	#NULL!	#NULL!
74	1	24.2	88.1	0.53	3	0.95	0	2	1	0	136	95	0	112	4.72	67	144	0	5.8	1.76	0	5.9	70.47	1	0	0	1	1	3	1	#NULL!	#NULL!	#NULL!	#NULL!	#NULL!	#NULL!	#NULL!	#NULL!	#NULL!	#NULL!	#NULL!	#NULL!	#NULL!	#NULL!	#NULL!
66	2	26.8	96.9	0.66	4	0.96	0	2	0	1	130	76	1	90	4.50	75	121	1	6.0	1.79	0	3.6	85.79	1	0	1	1	1	4	1	#NULL!	28.9	99.4	78	137	6.2	145	78	1	1	0	1	1	4	1
64	1	23.8	88.1	0.53	3	0.97	0	3	0	0	133	83	1	62	4.13	91	95	0	5.2	1.65	0	5.4	76.36	1	0	0	1	0	2	0	#NULL!	23.4	86.4	91	72	5.4	138	83	1	1	0	0	0	2	0
72	2	21.0	82.3	0.56	3	0.94	0	2	1	0	108	67	1	149	5.00	68	127	0	5.9	1.77	0	5.6	72.71	1	0	0	1	1	3	1	#NULL!	21.7	#NULL!	55	155	6.1	120	71	#NULL!	1	1	0	1	#NULL!	#NULL!
72	2	25.5	85.0	0.58	4	0.93	0	1	0	0	141	75	1	49	3.89	82	105	0	6.1	1.81	0	5.2	78.86	1	0	0	1	1	3	1	#NULL!	24.2	#NULL!	74	58	6.3	136	73	#NULL!	1	0	0	1	#NULL!	#NULL!
81	2	23.4	91.6	0.62	4	1.02	0	0	0	0	140	72	0	72	4.28	43	115	1	5.7	1.74	0	5.0	69.34	1	0	1	1	1	4	1	#NULL!	#NULL!	#NULL!	#NULL!	#NULL!	#NULL!	#NULL!	#NULL!	#NULL!	#NULL!	#NULL!	#NULL!	#NULL!	#NULL!	#NULL!
78	1	20.6	75.0	0.49	2	0.85	0	0	1	0	114	61	0	50	3.91	76	131	0	5.5	1.70	0	4.8	68.52	0	0	0	0	1	1	0	#NULL!	#NULL!	#NULL!	#NULL!	#NULL!	#NULL!	#NULL!	#NULL!	#NULL!	#NULL!	#NULL!	#NULL!	#NULL!	#NULL!	#NULL!
72	2	21.1	78.4	0.51	2	0.88	0	0	0	0	129	63	1	71	4.26	75	98	1	6.2	1.82	0	3.5	74.27	0	0	1	1	1	3	1	#NULL!	20.5	#NULL!	79	74	6.0	142	71	#NULL!	1	0	1	1	#NULL!	#NULL!
86	1	23.1	81.8	0.53	3	0.92	1	2	1	0	137	71	1	105	4.65	35	55	0	5.0	1.61	0	6.4	73.02	0	0	1	1	0	2	0	#NULL!	23.0	#NULL!	35	110	5.0	149	76	#NULL!	1	0	1	0	#NULL!	#NULL!
63	2	20.0	76.2	0.54	3	0.89	0	1	0	0	123	76	0	47	3.85	59	122	0	5.5	1.70	0	3.4	81.91	0	0	0	0	1	1	0	#NULL!	19.4	70.8	55	49	5.7	136	82	0	1	0	0	1	2	0
62	2	16.9	69.2	0.45	1	0.81	0	0	1	0	125	73	0	50	3.91	66	104	0	6.0	1.79	0	3.6	84.05	0	0	0	0	1	1	0	#NULL!	17.8	71.9	58	51	6.1	137	82	0	1	0	0	1	2	0
75	2	19.8	77.8	0.54	3	0.92	0	1	1	0	114	63	0	53	3.97	64	150	0	5.8	1.76	0	4.9	71.57	0	0	0	0	1	1	0	#NULL!	17.7	#NULL!	57	82	5.7	105	54	#NULL!	0	0	0	1	#NULL!	#NULL!
63	2	23.2	86.3	0.60	4	0.99	0	3	0	0	138	79	1	163	5.09	78	151	0	5.6	1.72	0	4.8	84.57	1	1	0	1	1	4	1	#NULL!	24.1	87.6	83	207	5.7	141	80	1	1	1	0	1	4	1
64	2	21.5	76.2	0.47	1	0.85	0	0	1	0	100	57	0	36	3.58	65	98	0	6.0	1.79	0	5.1	63.55	0	0	0	0	1	1	0	#NULL!	22.5	77.8	63	39	5.8	106	65	0	0	0	0	1	1	0
84	1	26.9	91.2	0.59	4	0.92	0	1	0	0	166	81	1	97	4.57	45	87	0	6.3	1.84	1	4.6	49.85	1	0	0	1	1	3	1	#NULL!	#NULL!	#NULL!	#NULL!	#NULL!	#NULL!	#NULL!	#NULL!	#NULL!	#NULL!	#NULL!	#NULL!	#NULL!	#NULL!	#NULL!
65	1	24.7	89.1	0.52	3	0.92	1	3	1	0	110	69	0	167	5.12	64	120	0	6.3	1.84	0	6.8	65.51	1	1	0	0	1	3	1	#NULL!	25.4	92.5	63	172	7.0	131	77	1	1	1	0	1	4	1
84	2	20.4	68.0	0.51	2	0.84	0	0	0	0	155	82	1	59	4.08	86	93	0	6.1	1.81	0	4.1	65.20	0	0	0	1	1	2	0	#NULL!	#NULL!	#NULL!	#NULL!	#NULL!	#NULL!	#NULL!	#NULL!	#NULL!	#NULL!	#NULL!	#NULL!	#NULL!	#NULL!	#NULL!
77	2	24.8	85.0	0.56	3	0.88	0	0	0	0	159	83	1	161	5.08	53	235	1	5.7	1.74	0	4.7	58.89	1	1	1	1	1	5	1	#NULL!	24.1	#NULL!	54	150	5.7	147	83	#NULL!	1	1	1	1	#NULL!	#NULL!
63	2	17.0	63.7	0.42	1	0.81	0	0	0	0	145	89	0	96	4.56	68	107	0	5.7	1.74	0	3.6	82.93	0	0	0	1	1	2	0	#NULL!	16.3	62.4	76	73	5.8	149	93	0	1	0	0	1	2	0
58	1	24.4	85.4	0.50	2	0.91	3	0	1	0	109	70	0	269	5.59	50	134	0	6.8	1.92	1	6.8	80.89	1	1	0	0	1	3	1	#NULL!	24.3	86.2	43	369	7.1	118	74	1	0	1	0	1	3	1
73	2	24.5	83.3	0.58	4	0.87	0	1	0	0	144	82	0	72	4.28	81	100	0	5.8	1.76	0	3.4	75.01	1	0	0	1	1	3	1	#NULL!	#NULL!	#NULL!	#NULL!	#NULL!	#NULL!	#NULL!	#NULL!	#NULL!	#NULL!	#NULL!	#NULL!	#NULL!	#NULL!	#NULL!
80	2	27.3	101.0	0.68	4	0.94	0	1	1	0	156	73	0	85	4.44	98	134	1	6.4	1.86	1	4.4	69.46	1	0	1	1	1	4	1	#NULL!	#NULL!	#NULL!	#NULL!	#NULL!	#NULL!	#NULL!	#NULL!	#NULL!	#NULL!	#NULL!	#NULL!	#NULL!	#NULL!	#NULL!
65	1	24.2	84.8	0.52	3	0.97	1	3	0	0	150	81	1	112	4.72	100	131	1	5.5	1.70	0	7.3	67.16	0	0	1	1	1	3	1	#NULL!	#NULL!	#NULL!	#NULL!	#NULL!	#NULL!	#NULL!	#NULL!	#NULL!	#NULL!	#NULL!	#NULL!	#NULL!	#NULL!	#NULL!
71	2	27.5	94.0	0.63	4	0.96	0	0	0	0	137	84	1	89	4.49	65	169	0	6.0	1.79	0	4.4	73.99	1	0	0	1	1	3	1	#NULL!	#NULL!	#NULL!	#NULL!	#NULL!	#NULL!	#NULL!	#NULL!	#NULL!	#NULL!	#NULL!	#NULL!	#NULL!	#NULL!	#NULL!
73	1	24.2	90.4	0.56	3	1.00	1	0	1	0	148	79	1	184	5.21	41	82	1	6.5	1.87	1	6.6	69.28	1	1	1	1	1	5	1	#NULL!	24.4	#NULL!	34	504	7.0	140	87	#NULL!	1	1	1	1	#NULL!	#NULL!
81	1	22.3	73.6	0.49	2	0.82	1	0	1	0	125	58	1	70	4.25	49	131	1	5.8	1.76	0	5.6	64.89	0	0	1	1	1	3	1	#NULL!	24.6	#NULL!	47	127	6.0	145	70	#NULL!	1	0	1	1	#NULL!	#NULL!
75	2	26.0	85.8	0.57	4	0.93	0	0	0	0	158	82	0	83	4.42	45	109	0	4.7	1.55	0	4.5	69.13	1	0	1	1	0	3	1	#NULL!	#NULL!	#NULL!	#NULL!	#NULL!	#NULL!	#NULL!	#NULL!	#NULL!	#NULL!	#NULL!	#NULL!	#NULL!	#NULL!	#NULL!
75	1	26.3	89.2	0.56	4	0.92	1	3	0	0	136	73	0	72	4.28	60	122	0	5.7	1.74	1	5.6	76.42	1	0	0	1	1	3	1	#NULL!	#NULL!	#NULL!	#NULL!	#NULL!	#NULL!	#NULL!	#NULL!	#NULL!	#NULL!	#NULL!	#NULL!	#NULL!	#NULL!	#NULL!
82	1	28.0	90.6	0.64	4	1.01	0	1	0	0	129	76	1	123	4.81	51	143	0	5.7	1.74	0	7.8	66.29	1	0	0	1	1	3	1	#NULL!	#NULL!	#NULL!	#NULL!	#NULL!	#NULL!	#NULL!	#NULL!	#NULL!	#NULL!	#NULL!	#NULL!	#NULL!	#NULL!	#NULL!
80	2	21.6	81.4	0.56	3	0.90	0	0	1	0	152	80	1	74	4.30	88	162	0	5.8	1.76	0	3.6	71.00	1	0	0	1	1	3	1	#NULL!	21.1	#NULL!	81	108	6.0	147	81	#NULL!	1	0	0	1	#NULL!	#NULL!
82	1	24.4	78.6	0.52	3	0.84	1	1	0	0	159	87	0	66	4.19	62	117	0	5.8	1.76	0	7.0	57.43	0	0	0	1	1	2	0	#NULL!	#NULL!	#NULL!	#NULL!	#NULL!	#NULL!	#NULL!	#NULL!	#NULL!	#NULL!	#NULL!	#NULL!	#NULL!	#NULL!	#NULL!
77	1	22.6	78.4	0.47	1	0.83	0	3	0	0	145	82	1	103	4.63	61	99	1	5.9	1.77	0	6.7	46.20	0	0	1	1	1	3	1	#NULL!	23.7	#NULL!	75	81	5.8	145	79	#NULL!	1	0	1	1	#NULL!	#NULL!
57	2	22.9	85.8	0.54	3	0.91	0	0	0	0	116	69	1	98	4.58	56	116	0	6.3	1.84	0	6.0	71.02	1	0	0	1	1	3	1	#NULL!	#NULL!	#NULL!	#NULL!	#NULL!	#NULL!	#NULL!	#NULL!	#NULL!	#NULL!	#NULL!	#NULL!	#NULL!	#NULL!	#NULL!
74	2	27.2	100.4	0.67	4	1.00	0	0	0	0	163	89	1	229	5.43	44	79	0	5.8	1.76	0	1.2	69.94	1	1	1	1	1	5	1	#NULL!	26.4	#NULL!	51	131	5.9	129	69	#NULL!	1	0	1	1	#NULL!	#NULL!
84	2	20.4	77.8	0.53	3	0.93	0	0	0	1	129	69	0	90	4.50	62	137	0	5.3	1.67	0	5.5	64.89	0	0	0	0	0	0	0	#NULL!	21.4	#NULL!	57	71	5.3	114	61	#NULL!	0	0	0	0	#NULL!	#NULL!
76	2	25.7	82.4	0.59	4	0.92	0	0	0	0	163	82	0	81	4.39	65	118	0	5.2	1.65	0	3.3	72.61	1	0	0	1	0	2	0	#NULL!	#NULL!	#NULL!	#NULL!	#NULL!	#NULL!	#NULL!	#NULL!	#NULL!	#NULL!	#NULL!	#NULL!	#NULL!	#NULL!	#NULL!
67	2	21.4	75.2	0.50	2	0.86	0	0	0	0	102	64	0	101	4.62	54	158	1	5.9	1.77	0	4.4	69.51	0	0	1	0	1	2	0	#NULL!	21.8	74.4	48	179	5.9	122	66	0	0	1	1	1	3	1
66	2	22.0	86.3	0.59	4	0.99	0	0	0	0	132	75	1	116	4.75	81	133	0	5.7	1.74	0	4.7	77.90	1	0	0	1	1	3	1	#NULL!	22.4	86.1	85	191	5.7	140	76	1	1	1	0	1	4	1
73	2	22.5	82.2	0.56	4	0.98	0	0	1	0	109	59	1	58	4.06	73	142	0	5.6	1.72	0	4.8	68.91	1	0	0	1	1	3	1	#NULL!	23.6	#NULL!	69	149	5.6	138	71	#NULL!	1	0	0	1	#NULL!	#NULL!
81	1	19.0	64.0	0.45	1	0.73	0	3	0	0	155	84	0	70	4.25	58	84	0	5.8	1.76	0	3.2	81.30	0	0	0	1	1	2	0	#NULL!	#NULL!	#NULL!	#NULL!	#NULL!	#NULL!	#NULL!	#NULL!	#NULL!	#NULL!	#NULL!	#NULL!	#NULL!	#NULL!	#NULL!
65	1	20.5	76.5	0.45	1	0.88	1	1	1	0	135	81	0	43	3.76	70	108	0	6.2	1.82	0	6.1	78.70	0	0	0	1	1	2	0	#NULL!	18.6	67.1	73	49	6.0	126	80	0	0	0	0	1	1	0
58	2	16.5	61.0	0.40	1	0.73	0	0	1	0	112	65	0	59	4.08	83	128	0	5.8	1.76	0	3.9	83.83	0	0	0	0	1	1	0	#NULL!	16.0	62.6	87	54	5.8	119	72	0	0	0	0	1	1	0
58	1	24.0	84.1	0.51	2	0.92	1	1	1	0	128	92	1	157	5.06	56	133	1	5.4	1.69	0	4.8	80.89	0	1	1	1	0	3	1	#NULL!	22.9	82.1	44	98	5.7	129	86	0	1	0	1	1	3	1
81	2	25.3	85.0	0.60	4	0.92	0	0	0	1	155	67	1	38	3.64	78	101	0	5.8	1.76	0	2.4	68.97	1	0	0	1	1	3	1	#NULL!	#NULL!	#NULL!	#NULL!	#NULL!	#NULL!	#NULL!	#NULL!	#NULL!	#NULL!	#NULL!	#NULL!	#NULL!	#NULL!	#NULL!
62	2	23.9	82.9	0.50	2	0.83	0	0	0	1	133	81	0	87	4.47	65	126	1	5.6	1.72	0	5.0	83.00	1	0	1	1	1	4	1	#NULL!	24.1	83.5	71	128	5.8	140	85	1	1	0	1	1	4	1
68	1	24.0	87.2	0.50	2	0.91	3	3	0	0	101	67	0	79	4.37	72	136	0	5.6	1.72	0	6.5	73.87	1	0	0	0	1	2	0	#NULL!	24.4	87.9	77	101	5.7	111	83	1	0	0	0	1	2	0
65	2	19.4	71.4	0.47	1	0.75	0	0	0	0	144	84	0	55	4.01	78	156	0	5.7	1.74	0	3.4	75.23	0	0	0	1	1	2	0	#NULL!	19.2	71.0	71	74	5.6	140	86	0	1	0	0	1	2	0
78	2	23.6	87.2	0.59	4	0.91	0	0	0	0	152	83	1	65	4.17	65	89	1	5.8	1.76	0	4.8	70.07	1	0	1	1	1	4	1	#NULL!	24.7	#NULL!	76	101	6.0	172	92	#NULL!	1	0	1	1	#NULL!	#NULL!
71	1	19.6	72.9	0.46	1	0.88	0	1	0	0	125	80	0	84	4.43	58	196	0	5.4	1.69	0	6.5	71.97	0	0	0	0	0	0	0	#NULL!	20.9	74.7	54	103	5.5	152	89	0	1	0	0	0	1	0
60	2	20.4	78.9	0.52	3	0.89	0	0	0	0	172	104	0	76	4.33	80	162	0	5.0	1.61	0	5.0	69.54	0	0	0	1	0	1	0	#NULL!	#NULL!	#NULL!	#NULL!	#NULL!	#NULL!	#NULL!	#NULL!	#NULL!	#NULL!	#NULL!	#NULL!	#NULL!	#NULL!	#NULL!
82	1	29.2	94.6	0.63	4	0.96	0	2	0	0	124	75	0	96	4.56	43	94	0	5.2	1.65	0	5.4	68.71	1	0	0	0	0	1	0	#NULL!	#NULL!	#NULL!	#NULL!	#NULL!	#NULL!	#NULL!	#NULL!	#NULL!	#NULL!	#NULL!	#NULL!	#NULL!	#NULL!	#NULL!
69	2	21.9	73.2	0.52	2	0.83	0	0	0	0	132	71	0	95	4.55	68	144	0	5.6	1.72	0	3.4	82.20	0	0	0	1	1	2	0	#NULL!	21.7	72.7	62	119	5.6	131	66	0	1	0	0	1	2	0
62	2	19.7	71.6	0.49	2	0.86	0	0	0	0	109	62	0	82	4.41	90	115	0	6.0	1.79	0	4.3	77.61	0	0	0	0	1	1	0	#NULL!	18.7	67.8	78	73	6.1	107	64	0	0	0	0	1	1	0
73	1	24.9	88.8	0.55	3	0.94	3	3	1	0	111	62	1	86	4.45	41	119	0	5.3	1.67	0	5.6	77.98	1	0	0	1	0	2	0	#NULL!	25.2	#NULL!	36	116	5.5	124	64	#NULL!	1	0	1	0	#NULL!	#NULL!
75	1	23.7	79.0	0.49	2	0.86	1	2	1	0	120	68	1	97	4.57	95	99	0	7.4	2.00	1	4.2	73.77	0	0	0	1	1	2	0	#NULL!	24.7	#NULL!	121	58	7.0	138	61	#NULL!	1	0	1	1	#NULL!	#NULL!
74	1	20.5	73.6	0.45	1	0.85	3	0	1	0	97	51	0	63	4.14	103	94	0	7.1	1.96	1	5.7	60.01	0	0	0	0	1	1	0	#NULL!	21.0	#NULL!	107	58	7.4	113	63	#NULL!	0	0	0	1	#NULL!	#NULL!
68	2	20.8	77.1	0.51	2	0.87	0	0	1	0	151	77	1	104	4.64	58	155	0	5.2	1.65	0	6.1	64.71	0	0	0	1	0	1	0	#NULL!	20.5	78.4	63	76	5.3	167	82	0	1	0	0	0	1	0
61	1	19.4	70.8	0.46	1	0.88	3	0	0	0	157	87	0	86	4.45	68	114	0	6.0	1.79	0	6.9	81.39	0	0	0	1	1	2	0	#NULL!	#NULL!	#NULL!	#NULL!	#NULL!	#NULL!	#NULL!	#NULL!	#NULL!	#NULL!	#NULL!	#NULL!	#NULL!	#NULL!	#NULL!
68	1	24.0	80.6	0.50	2	0.89	1	3	0	0	124	83	1	85	4.44	75	121	0	5.9	1.77	0	6.0	82.32	0	0	0	1	1	2	0	#NULL!	24.8	81.4	72	66	5.9	123	76	0	1	0	0	1	2	0
74	2	25.6	84.2	0.57	4	0.92	0	0	1	0	154	72	1	105	4.65	56	139	0	5.9	1.77	0	4.9	70.97	1	0	0	1	1	3	1	#NULL!	#NULL!	#NULL!	#NULL!	#NULL!	#NULL!	#NULL!	#NULL!	#NULL!	#NULL!	#NULL!	#NULL!	#NULL!	#NULL!	#NULL!
85	1	20.3	75.6	0.50	2	0.91	0	3	0	0	140	82	1	100	4.61	102	51	0	5.6	1.72	0	8.6	63.68	0	0	0	1	1	2	0	#NULL!	#NULL!	#NULL!	#NULL!	#NULL!	#NULL!	#NULL!	#NULL!	#NULL!	#NULL!	#NULL!	#NULL!	#NULL!	#NULL!	#NULL!
82	2	16.9	66.6	0.46	1	0.83	0	0	0	0	152	76	1	54	3.99	72	129	0	5.2	1.65	0	3.3	67.43	0	0	0	1	0	1	0	#NULL!	#NULL!	#NULL!	#NULL!	#NULL!	#NULL!	#NULL!	#NULL!	#NULL!	#NULL!	#NULL!	#NULL!	#NULL!	#NULL!	#NULL!
77	2	22.3	74.6	0.53	3	0.86	0	0	0	0	142	85	1	101	4.62	60	102	0	5.6	1.72	0	4.3	69.84	0	0	0	1	1	2	0	#NULL!	21.8	#NULL!	57	59	5.9	145	79	#NULL!	1	0	0	1	#NULL!	#NULL!
64	1	22.9	83.4	0.53	3	0.95	1	3	0	0	138	89	1	74	4.30	83	76	0	6.3	1.84	0	5.4	88.22	0	0	0	1	1	2	0	#NULL!	#NULL!	#NULL!	#NULL!	#NULL!	#NULL!	#NULL!	#NULL!	#NULL!	#NULL!	#NULL!	#NULL!	#NULL!	#NULL!	#NULL!
82	2	21.4	76.4	0.56	3	0.87	0	0	0	0	153	75	1	67	4.20	96	66	0	5.2	1.65	0	3.8	70.01	0	0	0	1	0	1	0	#NULL!	#NULL!	#NULL!	#NULL!	#NULL!	#NULL!	#NULL!	#NULL!	#NULL!	#NULL!	#NULL!	#NULL!	#NULL!	#NULL!	#NULL!
73	1	28.1	95.0	0.56	3	0.93	3	3	1	1	138	67	0	71	4.26	58	96	0	5.8	1.76	1	5.1	72.80	1	0	0	1	1	3	1	#NULL!	#NULL!	#NULL!	#NULL!	#NULL!	#NULL!	#NULL!	#NULL!	#NULL!	#NULL!	#NULL!	#NULL!	#NULL!	#NULL!	#NULL!
74	1	23.6	81.2	0.50	2	0.91	1	3	1	0	161	93	1	72	4.28	80	124	0	5.2	1.65	0	6.2	60.74	0	0	0	1	0	1	0	#NULL!	24.7	#NULL!	70	142	5.1	166	99	#NULL!	1	0	0	0	#NULL!	#NULL!
65	1	23.4	84.6	0.50	2	0.91	3	3	0	0	123	83	1	139	4.93	45	82	0	6.4	1.86	1	6.1	73.98	0	0	0	1	1	2	0	#NULL!	24.4	89.2	54	108	6.4	128	75	1	1	0	1	1	4	1
86	1	22.2	75.0	0.47	1	0.83	0	1	0	1	136	58	1	94	4.54	70	137	0	5.5	1.70	0	8.4	37.70	0	0	0	1	1	2	0	#NULL!	#NULL!	#NULL!	#NULL!	#NULL!	#NULL!	#NULL!	#NULL!	#NULL!	#NULL!	#NULL!	#NULL!	#NULL!	#NULL!	#NULL!
69	2	20.9	75.9	0.49	2	0.86	0	2	0	0	105	70	0	64	4.16	68	102	0	5.3	1.67	0	5.3	63.26	0	0	0	0	0	0	0	#NULL!	21.4	77.8	75	60	5.3	110	75	0	0	0	0	0	0	0
63	2	20.5	75.5	0.49	2	0.87	0	1	1	0	121	84	0	101	4.62	75	134	0	5.8	1.76	0	1.7	84.01	0	0	0	0	1	1	0	#NULL!	20.8	76.6	86	88	5.9	118	75	0	0	0	0	1	1	0
66	2	16.6	64.1	0.44	1	0.82	0	0	0	0	120	82	0	68	4.22	79	160	0	5.6	1.72	0	4.0	75.84	0	0	0	0	1	1	0	#NULL!	#NULL!	#NULL!	#NULL!	#NULL!	#NULL!	#NULL!	#NULL!	#NULL!	#NULL!	#NULL!	#NULL!	#NULL!	#NULL!	#NULL!
81	2	20.8	69.0	0.50	2	0.80	0	0	0	0	181	118	1	98	4.58	90	118	0	5.7	1.74	0	2.8	71.75	0	0	0	1	1	2	0	#NULL!	#NULL!	#NULL!	#NULL!	#NULL!	#NULL!	#NULL!	#NULL!	#NULL!	#NULL!	#NULL!	#NULL!	#NULL!	#NULL!	#NULL!
81	1	19.6	75.4	0.49	2	0.90	0	0	1	0	136	67	1	100	4.61	63	140	0	5.6	1.72	0	4.9	69.94	0	0	0	1	1	2	0	#NULL!	#NULL!	#NULL!	#NULL!	#NULL!	#NULL!	#NULL!	#NULL!	#NULL!	#NULL!	#NULL!	#NULL!	#NULL!	#NULL!	#NULL!
68	1	20.0	76.6	0.46	1	0.91	3	3	0	0	134	78	0	46	3.83	100	95	0	5.5	1.70	0	4.7	75.81	0	0	0	0	1	1	0	#NULL!	19.7	75.6	97	46	5.6	130	74	0	1	0	0	1	2	0
66	1	20.2	74.9	0.47	1	0.87	1	3	1	0	139	79	1	51	3.93	77	80	0	6.3	1.84	1	4.3	82.42	0	0	0	1	1	2	0	#NULL!	19.6	72.8	65	58	6.6	139	87	0	1	0	0	1	2	0
73	2	22.8	82.4	0.57	4	0.96	0	1	1	0	150	85	1	108	4.68	76	129	0	5.7	1.74	0	4.5	72.96	1	0	0	1	1	3	1	#NULL!	22.7	#NULL!	69	91	5.8	119	68	#NULL!	1	0	0	1	#NULL!	#NULL!
79	1	26.9	93.0	0.59	4	1.02	0	0	1	0	165	79	1	59	4.08	57	62	0	5.6	1.72	0	4.9	72.55	1	0	0	1	1	3	1	#NULL!	27.3	#NULL!	58	139	6.4	138	74	#NULL!	1	0	0	1	#NULL!	#NULL!
76	2	24.7	80.0	0.54	3	0.86	0	1	0	1	144	71	1	169	5.13	30	93	0	5.6	1.72	0	6.1	69.98	1	1	1	1	1	5	1	#NULL!	#NULL!	#NULL!	#NULL!	#NULL!	#NULL!	#NULL!	#NULL!	#NULL!	#NULL!	#NULL!	#NULL!	#NULL!	#NULL!	#NULL!
67	1	24.4	86.1	0.54	3	0.91	1	2	0	0	130	84	1	102	4.62	48	156	0	6.0	1.79	0	7.1	69.72	1	0	0	1	1	3	1	#NULL!	#NULL!	#NULL!	#NULL!	#NULL!	#NULL!	#NULL!	#NULL!	#NULL!	#NULL!	#NULL!	#NULL!	#NULL!	#NULL!	#NULL!
67	1	23.1	79.9	0.50	2	0.87	0	1	0	0	131	82	0	114	4.74	55	122	0	5.3	1.67	0	5.2	79.86	0	0	0	1	0	1	0	#NULL!	23.3	82.6	51	89	5.3	142	80	0	1	0	0	0	1	0
77	2	20.9	72.8	0.49	2	0.80	0	0	0	0	152	82	0	81	4.39	81	115	0	5.5	1.70	0	4.5	75.17	0	0	0	1	1	2	0	#NULL!	20.6	#NULL!	83	34	5.5	146	83	#NULL!	1	0	0	0	#NULL!	#NULL!
87	2	22.8	77.4	0.50	2	0.84	0	0	0	0	160	63	0	157	5.06	65	151	1	6.0	1.79	0	6.5	63.54	0	1	1	1	1	4	1	#NULL!	#NULL!	#NULL!	#NULL!	#NULL!	#NULL!	#NULL!	#NULL!	#NULL!	#NULL!	#NULL!	#NULL!	#NULL!	#NULL!	#NULL!
85	1	22.6	77.8	0.50	2	0.85	1	2	1	0	147	79	1	136	4.91	58	111	0	5.6	1.72	0	4.3	64.59	0	0	0	1	1	2	0	#NULL!	23.8	#NULL!	53	111	5.8	149	77	#NULL!	1	0	0	1	#NULL!	#NULL!
63	2	22.6	83.0	0.56	4	0.94	0	1	1	0	141	94	0	139	4.93	56	139	1	5.4	1.69	0	4.1	76.68	1	0	1	1	0	3	1	#NULL!	22.8	83.5	54	147	5.6	146	92	1	1	0	1	1	4	1
78	2	22.4	82.0	0.56	3	0.90	0	0	1	0	125	68	1	63	4.14	73	173	0	6.7	1.90	1	4.1	60.32	1	0	0	1	1	3	1	#NULL!	22.1	#NULL!	63	81	7.8	127	72	#NULL!	1	0	0	1	#NULL!	#NULL!
84	1	18.9	71.4	0.47	1	0.84	0	2	0	0	142	73	1	84	4.43	68	101	0	5.1	1.63	1	4.4	70.04	0	0	0	1	1	2	0	#NULL!	17.9	#NULL!	92	81	5.1	123	71	#NULL!	0	0	0	0	#NULL!	#NULL!
75	1	23.6	77.0	0.48	1	0.86	1	3	0	0	155	89	1	105	4.65	75	135	0	6.0	1.79	0	7.4	66.79	0	0	0	1	1	2	0	#NULL!	22.1	#NULL!	69	128	6.1	142	78	#NULL!	1	0	0	1	#NULL!	#NULL!
77	1	26.2	88.0	0.55	3	0.90	1	3	1	0	144	85	1	123	4.81	41	144	0	5.9	1.77	0	8.0	55.39	1	0	0	1	1	3	1	#NULL!	26.1	#NULL!	41	116	6.1	138	80	#NULL!	1	0	0	1	#NULL!	#NULL!
76	2	23.6	79.0	0.55	3	0.89	0	0	0	0	162	85	1	172	5.15	47	111	1	5.6	1.72	0	3.2	71.06	0	1	1	1	1	4	1	#NULL!	22.9	#NULL!	52	140	5.8	144	71	#NULL!	1	0	1	1	#NULL!	#NULL!
73	1	25.5	96.8	0.59	4	1.00	0	1	1	0	156	97	1	73	4.29	45	135	0	5.6	1.72	0	6.9	44.84	1	0	0	1	1	3	1	#NULL!	23.8	#NULL!	43	54	5.7	131	73	#NULL!	1	0	0	1	#NULL!	#NULL!
77	2	25.5	82.2	0.58	4	0.91	0	0	1	0	163	84	1	99	4.60	74	112	0	5.5	1.70	0	6.2	44.83	1	0	0	1	1	3	1	#NULL!	#NULL!	#NULL!	#NULL!	#NULL!	#NULL!	#NULL!	#NULL!	#NULL!	#NULL!	#NULL!	#NULL!	#NULL!	#NULL!	#NULL!
69	2	25.6	91.6	0.61	4	1.02	0	0	0	0	136	77	1	87	4.47	64	172	0	6.6	1.89	0	5.5	78.53	1	0	0	1	1	3	1	#NULL!	26.4	91.8	64	103	6.8	121	68	1	1	0	1	1	4	1
58	2	20.3	76.7	0.49	2	0.92	0	2	1	0	108	60	0	99	4.60	102	109	0	5.3	1.67	0	3.6	81.95	0	0	0	0	0	0	0	#NULL!	19.7	74.1	113	67	5.4	108	66	0	0	0	0	0	0	0
67	1	26.0	89.6	0.54	3	0.97	0	3	0	0	136	93	1	64	4.16	91	93	0	5.9	1.77	0	5.3	60.12	1	0	0	1	1	3	1	#NULL!	25.2	90.0	94	71	6.0	131	83	1	1	0	0	1	3	1
82	2	27.9	81.2	0.58	4	0.86	0	0	0	0	154	77	1	99	4.60	55	98	1	5.3	1.67	0	4.6	54.35	1	0	1	1	0	3	1	#NULL!	28.0	#NULL!	49	104	5.6	136	67	#NULL!	1	0	1	1	#NULL!	#NULL!
78	2	24.4	78.8	0.53	3	0.84	0	0	1	0	165	85	1	85	4.44	44	92	0	5.8	1.76	0	4.9	74.64	0	0	1	1	1	3	1	#NULL!	25.9	#NULL!	37	140	6.4	148	82	#NULL!	1	0	1	1	#NULL!	#NULL!
79	2	27.2	96.8	0.69	4	1.00	0	0	0	0	135	82	1	104	4.64	68	117	0	5.8	1.76	0	5.1	75.58	1	0	0	1	1	3	1	#NULL!	#NULL!	#NULL!	#NULL!	#NULL!	#NULL!	#NULL!	#NULL!	#NULL!	#NULL!	#NULL!	#NULL!	#NULL!	#NULL!	#NULL!
72	1	23.4	83.9	0.51	2	0.92	0	2	0	0	136	80	1	117	4.76	57	120	0	5.3	1.67	0	6.1	63.14	0	0	0	1	0	1	0	#NULL!	23.9	#NULL!	42	105	5.9	145	81	#NULL!	1	0	0	1	#NULL!	#NULL!
66	1	22.3	81.3	0.49	2	0.89	0	2	0	0	125	91	0	64	4.16	77	117	0	5.2	1.65	0	7.2	70.21	0	0	0	1	0	1	0	#NULL!	21.0	79.6	83	50	5.5	128	78	0	0	0	0	0	0	0
79	2	23.5	81.2	0.57	4	0.92	0	0	0	0	124	68	1	137	4.92	55	122	0	5.7	1.74	0	4.3	72.33	1	0	0	1	1	3	1	#NULL!	#NULL!	#NULL!	#NULL!	#NULL!	#NULL!	#NULL!	#NULL!	#NULL!	#NULL!	#NULL!	#NULL!	#NULL!	#NULL!	#NULL!
71	2	26.7	89.4	0.57	4	0.90	0	1	0	0	137	76	0	63	4.14	64	150	0	5.3	1.67	0	4.9	72.13	1	0	0	0	0	1	0	#NULL!	29.0	95.0	66	106	5.5	161	85	1	1	0	0	0	2	0
79	2	20.6	80.0	0.55	3	0.93	0	0	1	0	143	67	1	59	4.08	67	111	0	5.0	1.61	0	3.9	76.62	1	0	0	1	0	2	0	#NULL!	#NULL!	#NULL!	#NULL!	#NULL!	#NULL!	#NULL!	#NULL!	#NULL!	#NULL!	#NULL!	#NULL!	#NULL!	#NULL!	#NULL!
66	2	21.9	85.6	0.56	3	0.96	0	0	0	0	97	65	0	63	4.14	46	125	0	5.5	1.70	0	4.6	80.70	1	0	1	0	1	3	1	#NULL!	#NULL!	#NULL!	#NULL!	#NULL!	#NULL!	#NULL!	#NULL!	#NULL!	#NULL!	#NULL!	#NULL!	#NULL!	#NULL!	#NULL!
64	2	20.1	78.0	0.48	2	0.87	0	0	0	0	122	72	0	97	4.57	63	150	0	5.7	1.74	0	3.4	83.98	0	0	0	0	1	1	0	#NULL!	18.6	71.8	60	100	5.6	135	77	0	1	0	0	1	2	0
72	2	18.7	71.8	0.47	1	0.82	0	0	0	0	123	74	0	34	3.53	69	74	0	5.1	1.63	0	2.5	71.98	0	0	0	0	0	0	0	#NULL!	19.5	#NULL!	75	58	5.1	139	78	#NULL!	1	0	0	0	#NULL!	#NULL!
67	2	21.1	74.1	0.48	2	0.86	0	1	0	0	145	74	1	72	4.28	80	115	1	5.5	1.70	0	3.4	74.93	0	0	1	1	1	3	1	#NULL!	23.3	77.5	87	93	5.7	145	74	0	1	0	1	1	3	1
62	2	21.6	86.8	0.57	4	0.98	0	1	0	0	131	80	0	94	4.54	59	130	0	5.5	1.70	0	6.0	76.84	1	0	0	1	1	3	1	#NULL!	22.0	85.8	61	93	5.5	146	86	1	1	0	0	0	2	0
59	1	25.4	90.3	0.54	3	0.95	0	1	0	0	130	84	0	63	4.14	70	83	0	5.1	1.63	0	6.3	72.79	1	0	0	1	0	2	0	#NULL!	25.0	87.3	72	89	5.3	137	91	1	1	0	0	0	2	0
82	2	24.3	78.6	0.54	3	0.87	0	0	0	0	145	85	1	173	5.15	46	150	0	6.8	1.92	0	6.9	53.56	0	1	1	1	1	4	1	#NULL!	#NULL!	#NULL!	#NULL!	#NULL!	#NULL!	#NULL!	#NULL!	#NULL!	#NULL!	#NULL!	#NULL!	#NULL!	#NULL!	#NULL!
63	2	20.8	80.0	0.52	3	0.94	0	0	0	0	155	94	1	194	5.27	54	128	0	6.1	1.81	0	5.0	75.93	1	1	0	1	1	4	1	#NULL!	#NULL!	#NULL!	#NULL!	#NULL!	#NULL!	#NULL!	#NULL!	#NULL!	#NULL!	#NULL!	#NULL!	#NULL!	#NULL!	#NULL!
71	1	25.7	84.8	0.55	3	0.93	1	0	1	0	144	76	1	144	4.97	89	68	1	7.0	1.95	1	5.0	72.70	0	0	1	1	1	3	1	#NULL!	24.2	83.2	91	115	6.6	146	78	0	1	0	1	1	3	1
81	2	18.7	64.0	0.43	1	0.77	0	0	0	0	127	76	1	149	5.00	78	91	1	5.8	1.76	0	3.3	66.27	0	0	1	1	1	3	1	#NULL!	#NULL!	#NULL!	#NULL!	#NULL!	#NULL!	#NULL!	#NULL!	#NULL!	#NULL!	#NULL!	#NULL!	#NULL!	#NULL!	#NULL!
59	1	23.5	84.6	0.50	2	0.91	3	1	1	0	139	85	0	99	4.60	45	159	0	7.5	2.01	0	3.0	80.75	0	0	0	1	1	2	0	#NULL!	#NULL!	#NULL!	#NULL!	#NULL!	#NULL!	#NULL!	#NULL!	#NULL!	#NULL!	#NULL!	#NULL!	#NULL!	#NULL!	#NULL!
67	2	19.4	78.3	0.51	2	0.88	0	0	0	0	98	62	0	106	4.66	82	124	0	5.6	1.72	0	4.7	60.39	0	0	0	0	1	1	0	#NULL!	18.5	75.9	76	93	5.6	93	57	0	0	0	0	1	1	0
70	2	19.7	74.9	0.50	2	0.87	0	1	1	0	144	86	0	82	4.41	69	102	0	5.4	1.69	0	3.5	68.06	0	0	0	1	0	1	0	#NULL!	#NULL!	#NULL!	#NULL!	#NULL!	#NULL!	#NULL!	#NULL!	#NULL!	#NULL!	#NULL!	#NULL!	#NULL!	#NULL!	#NULL!
73	1	22.2	75.6	0.45	1	0.84	0	0	1	0	132	81	1	57	4.04	85	87	0	5.6	1.72	0	6.4	59.71	0	0	0	1	1	2	0	#NULL!	#NULL!	#NULL!	#NULL!	#NULL!	#NULL!	#NULL!	#NULL!	#NULL!	#NULL!	#NULL!	#NULL!	#NULL!	#NULL!	#NULL!
86	1	22.1	75.0	0.46	1	0.82	0	2	1	0	148	79	1	41	3.71	80	117	0	6.0	1.79	0	4.0	70.30	0	0	0	1	1	2	0	#NULL!	#NULL!	#NULL!	#NULL!	#NULL!	#NULL!	#NULL!	#NULL!	#NULL!	#NULL!	#NULL!	#NULL!	#NULL!	#NULL!	#NULL!
56	2	26.8	93.8	0.58	4	0.98	0	0	0	0	157	97	1	70	4.25	65	136	0	5.7	1.74	0	6.9	79.37	1	0	0	1	1	3	1	#NULL!	#NULL!	#NULL!	#NULL!	#NULL!	#NULL!	#NULL!	#NULL!	#NULL!	#NULL!	#NULL!	#NULL!	#NULL!	#NULL!	#NULL!
81	1	23.4	85.2	0.54	3	0.91	0	3	0	1	155	81	0	83	4.42	61	76	0	5.5	1.70	0	4.9	37.71	1	0	0	1	1	3	1	#NULL!	#NULL!	#NULL!	#NULL!	#NULL!	#NULL!	#NULL!	#NULL!	#NULL!	#NULL!	#NULL!	#NULL!	#NULL!	#NULL!	#NULL!
66	2	22.0	78.5	0.49	2	0.87	0	1	1	0	189	105	0	107	4.67	58	156	0	6.1	1.81	0	3.6	85.79	0	0	0	1	1	2	0	#NULL!	#NULL!	#NULL!	#NULL!	#NULL!	#NULL!	#NULL!	#NULL!	#NULL!	#NULL!	#NULL!	#NULL!	#NULL!	#NULL!	#NULL!
66	2	18.3	68.4	0.49	2	0.86	0	0	0	0	114	65	0	109	4.69	59	108	1	6.1	1.81	0	5.1	80.70	0	0	1	0	1	2	0	#NULL!	18.4	66.8	67	96	6.0	121	69	0	0	0	1	1	2	0
66	2	28.1	89.9	0.60	4	0.91	0	0	0	0	135	79	1	126	4.84	58	123	0	6.1	1.81	0	4.6	80.70	1	0	0	1	1	3	1	#NULL!	28.7	90.6	61	79	6.4	144	83	1	1	0	0	1	3	1
69	2	28.4	96.9	0.64	4	1.01	2	2	0	0	139	77	1	117	4.76	52	112	1	5.9	1.77	0	6.7	48.60	1	0	1	1	1	4	1	#NULL!	28.7	96.2	56	156	5.8	152	83	1	1	1	1	1	5	1
70	1	24.9	84.5	0.54	3	0.92	0	3	0	0	162	75	1	87	4.47	69	108	0	6.0	1.79	1	4.6	75.15	0	0	0	1	1	2	0	#NULL!	24.4	82.1	61	54	5.9	149	71	0	1	0	0	1	2	0
75	2	29.3	82.0	0.58	4	0.86	0	1	1	0	139	87	1	120	4.79	68	136	1	5.7	1.74	0	4.9	76.72	1	0	1	1	1	4	1	#NULL!	28.7	#NULL!	69	185	5.7	150	82	#NULL!	1	1	1	1	#NULL!	#NULL!
72	1	20.8	77.6	0.53	3	0.90	0	1	0	0	131	74	0	115	4.74	55	114	0	5.9	1.77	0	4.2	77.10	0	0	0	1	1	2	0	#NULL!	20.3	#NULL!	66	82	6.0	146	79	#NULL!	1	0	0	1	#NULL!	#NULL!
67	1	18.0	60.6	0.41	1	0.79	1	2	0	0	147	91	0	121	4.80	81	76	1	5.6	1.72	0	6.2	73.30	0	0	1	1	1	3	1	#NULL!	19.3	64.2	73	90	5.7	154	89	0	1	0	1	1	3	1
70	2	22.7	79.4	0.56	3	0.91	0	1	1	0	119	68	1	60	4.09	54	145	0	6.2	1.82	0	7.0	63.81	0	0	0	1	1	2	0	#NULL!	22.9	78.6	65	82	6.2	112	66	0	1	0	1	1	3	1
84	1	22.7	87.0	0.54	3	0.95	0	3	0	0	131	77	1	110	4.70	57	84	0	5.7	1.74	0	4.2	53.35	1	0	0	1	1	3	1	#NULL!	#NULL!	#NULL!	#NULL!	#NULL!	#NULL!	#NULL!	#NULL!	#NULL!	#NULL!	#NULL!	#NULL!	#NULL!	#NULL!	#NULL!
78	2	28.7	103.2	0.70	4	1.03	0	0	0	0	150	84	1	178	5.18	38	106	1	5.6	1.72	0	4.6	70.07	1	1	1	1	1	5	1	#NULL!	#NULL!	#NULL!	#NULL!	#NULL!	#NULL!	#NULL!	#NULL!	#NULL!	#NULL!	#NULL!	#NULL!	#NULL!	#NULL!	#NULL!
74	2	21.8	76.1	0.52	3	0.86	0	0	1	0	126	78	1	65	4.17	92	160	0	5.6	1.72	0	4.1	72.45	0	0	0	1	1	2	0	#NULL!	#NULL!	#NULL!	#NULL!	#NULL!	#NULL!	#NULL!	#NULL!	#NULL!	#NULL!	#NULL!	#NULL!	#NULL!	#NULL!	#NULL!
67	2	22.6	84.3	0.53	3	0.90	0	0	1	0	124	73	1	60	4.09	69	64	1	6.7	1.90	1	5.5	73.12	1	0	1	1	1	4	1	#NULL!	23.9	84.1	62	59	6.9	154	77	1	1	0	1	1	4	1
77	2	21.0	67.6	0.46	1	0.79	0	1	0	0	151	88	1	128	4.85	57	120	1	5.7	1.74	0	4.8	65.88	0	0	1	1	1	3	1	#NULL!	#NULL!	#NULL!	#NULL!	#NULL!	#NULL!	#NULL!	#NULL!	#NULL!	#NULL!	#NULL!	#NULL!	#NULL!	#NULL!	#NULL!
63	2	24.1	87.3	0.58	4	0.94	0	0	0	0	135	86	1	135	4.91	51	137	0	6.6	1.89	0	6.9	73.93	1	0	0	1	1	3	1	#NULL!	24.7	86.3	54	97	6.8	142	78	1	1	0	0	1	3	1
69	2	23.9	83.2	0.56	4	0.90	0	0	1	0	141	77	0	81	4.39	55	101	1	6.0	1.79	0	5.6	55.44	1	0	1	1	1	4	1	#NULL!	22.6	79.1	61	80	5.9	152	77	0	1	0	1	1	3	1
64	1	23.2	82.7	0.48	1	0.92	0	3	0	0	123	78	0	54	3.99	48	82	0	5.8	1.76	0	8.3	71.21	0	0	0	1	1	2	0	#NULL!	23.5	84.5	52	108	5.6	144	92	1	1	0	0	1	3	1
66	2	18.9	67.5	0.45	1	0.82	0	1	0	0	157	95	1	48	3.87	81	92	1	5.8	1.76	0	2.4	78.79	0	0	1	1	1	3	1	#NULL!	18.5	69.0	73	74	5.8	156	96	0	1	0	1	1	3	1
72	2	22.9	86.8	0.59	4	0.96	0	0	1	0	151	81	1	122	4.80	62	157	0	5.7	1.74	0	4.6	70.93	1	0	0	1	1	3	1	#NULL!	23.2	#NULL!	52	116	5.7	145	80	#NULL!	1	0	0	1	#NULL!	#NULL!
83	1	22.8	84.0	0.55	3	0.97	0	1	1	1	155	87	1	91	4.51	58	77	1	7.4	2.00	1	7.6	35.95	0	0	1	1	1	3	1	#NULL!	23.5	#NULL!	49	82	6.8	135	68	#NULL!	1	0	1	1	#NULL!	#NULL!
77	2	19.7	74.0	0.47	1	0.81	0	0	0	0	172	89	0	91	4.51	70	103	1	5.5	1.70	0	3.6	71.71	0	0	1	1	1	3	1	#NULL!	#NULL!	#NULL!	#NULL!	#NULL!	#NULL!	#NULL!	#NULL!	#NULL!	#NULL!	#NULL!	#NULL!	#NULL!	#NULL!	#NULL!
77	2	21.4	79.2	0.53	3	0.90	0	1	1	0	127	66	0	43	3.76	79	103	0	5.7	1.74	0	6.0	57.14	0	0	0	1	1	2	0	#NULL!	22.4	#NULL!	75	37	5.7	114	60	#NULL!	0	0	0	1	#NULL!	#NULL!
75	1	22.2	84.4	0.53	3	0.95	1	3	1	0	151	95	1	141	4.95	57	86	0	5.7	1.74	0	5.0	71.04	0	0	0	1	1	2	0	#NULL!	21.8	#NULL!	47	168	6.0	161	89	#NULL!	1	1	0	1	#NULL!	#NULL!
68	2	22.9	88.0	0.56	3	0.97	0	1	0	0	151	83	1	68	4.22	57	129	1	5.2	1.65	0	5.1	74.40	1	0	1	1	0	3	1	#NULL!	24.6	91.0	52	92	5.2	160	82	1	1	0	1	0	3	1
67	1	22.8	91.9	0.55	3	1.03	1	3	1	0	132	92	0	48	3.87	68	77	0	6.6	1.89	0	6.4	75.54	1	0	0	1	1	3	1	#NULL!	22.8	89.9	67	57	6.5	153	113	1	1	0	0	1	3	1
72	1	22.0	79.0	0.50	2	0.87	1	2	1	0	120	69	1	46	3.83	54	92	0	6.3	1.84	0	4.9	75.77	0	0	0	1	1	2	0	#NULL!	22.6	#NULL!	47	97	7.4	122	62	#NULL!	1	0	0	1	#NULL!	#NULL!
61	2	21.7	83.8	0.53	3	0.92	0	2	0	0	132	75	0	78	4.36	107	130	0	5.7	1.74	0	4.3	79.80	1	0	0	0	1	2	0	#NULL!	21.4	81.6	121	65	5.6	145	80	1	1	0	0	1	3	1
66	2	24.9	90.4	0.56	3	0.98	3	1	0	0	148	85	0	73	4.29	80	118	0	5.4	1.69	0	3.3	82.26	1	0	0	1	0	2	0	#NULL!	23.8	91.8	73	69	5.3	143	76	1	1	0	0	0	2	0
74	2	24.9	89.0	0.60	4	0.95	0	0	0	0	159	94	1	143	4.96	54	110	1	5.6	1.72	0	4.2	71.70	1	0	1	1	1	4	1	#NULL!	25.4	#NULL!	45	148	5.9	149	90	#NULL!	1	0	1	1	#NULL!	#NULL!
71	2	18.3	72.9	0.47	1	0.87	0	0	1	0	113	64	1	110	4.70	87	126	0	5.3	1.67	0	5.5	74.80	0	0	0	1	0	1	0	#NULL!	18.5	71.4	80	99	5.3	141	78	0	1	0	0	0	1	0
57	2	21.1	80.7	0.51	2	0.86	0	1	0	0	115	72	0	75	4.32	97	95	0	5.6	1.72	0	3.6	83.45	1	0	0	0	1	2	0	#NULL!	22.1	81.6	102	62	5.5	108	60	1	0	0	0	0	1	0
73	1	25.0	89.9	0.57	4	0.98	1	3	0	0	138	82	1	155	5.04	58	60	0	5.3	1.67	0	6.0	61.93	1	1	0	1	0	3	1	#NULL!	26.1	#NULL!	48	184	5.4	151	85	#NULL!	1	1	0	0	#NULL!	#NULL!
89	1	18.9	71.0	0.47	1	0.85	0	0	0	0	104	58	1	72	4.28	47	79	0	5.9	1.77	0	6.4	9.55	0	0	0	1	1	2	0	#NULL!	#NULL!	#NULL!	#NULL!	#NULL!	#NULL!	#NULL!	#NULL!	#NULL!	#NULL!	#NULL!	#NULL!	#NULL!	#NULL!	#NULL!
88	1	21.2	85.5	0.51	2	0.98	1	2	1	0	154	80	1	54	3.99	59	84	1	5.7	1.74	0	4.2	51.87	1	0	1	1	1	4	1	#NULL!	22.9	#NULL!	60	59	5.7	137	69	#NULL!	1	0	1	1	#NULL!	#NULL!
67	2	24.1	80.7	0.56	3	0.90	0	0	0	0	120	69	0	71	4.26	59	144	0	5.6	1.72	0	5.4	65.16	1	0	0	0	1	2	0	#NULL!	24.7	79.5	56	69	5.6	114	62	1	0	0	0	1	2	0
84	2	16.2	60.4	0.44	1	0.77	0	2	1	0	107	73	0	44	3.78	67	107	0	6.0	1.79	0	2.9	65.51	0	0	0	0	1	1	0	#NULL!	#NULL!	#NULL!	#NULL!	#NULL!	#NULL!	#NULL!	#NULL!	#NULL!	#NULL!	#NULL!	#NULL!	#NULL!	#NULL!	#NULL!
72	2	25.4	81.8	0.56	3	0.86	0	0	1	0	131	86	1	58	4.06	94	130	0	5.6	1.72	0	4.4	77.85	1	0	0	1	1	3	1	#NULL!	25.3	#NULL!	88	67	5.6	125	76	#NULL!	1	0	0	1	#NULL!	#NULL!
66	2	21.7	84.2	0.52	3	0.88	0	0	1	0	129	81	0	185	5.22	65	167	0	5.8	1.76	0	4.7	74.71	1	1	0	0	1	3	1	#NULL!	21.7	83.9	75	124	5.6	142	88	1	1	0	0	1	3	1
81	2	22.5	84.0	0.57	4	0.94	0	0	0	0	93	57	1	116	4.75	44	95	1	6.4	1.86	1	4.0	69.72	1	0	1	1	1	4	1	#NULL!	20.7	#NULL!	48	66	6.3	113	65	#NULL!	0	0	1	1	#NULL!	#NULL!
84	1	22.4	74.6	0.51	2	0.86	0	2	0	0	155	76	0	68	4.22	61	87	0	5.9	1.77	0	6.9	55.94	0	0	0	1	1	2	0	#NULL!	21.5	#NULL!	44	100	6.2	147	73	#NULL!	1	0	0	1	#NULL!	#NULL!
68	1	24.1	81.9	0.49	2	0.83	3	3	1	0	144	87	0	51	3.93	76	95	0	5.1	1.63	0	5.8	77.93	0	0	0	1	0	1	0	#NULL!	23.7	84.2	79	54	5.1	157	91	0	1	0	0	0	1	0
66	2	21.1	69.7	0.48	1	0.83	0	0	1	0	152	84	0	63	4.14	67	190	0	7.6	2.03	1	2.6	86.44	0	0	0	1	1	2	0	#NULL!	#NULL!	#NULL!	#NULL!	#NULL!	#NULL!	#NULL!	#NULL!	#NULL!	#NULL!	#NULL!	#NULL!	#NULL!	#NULL!	#NULL!
72	1	19.7	69.7	0.42	1	0.80	1	0	1	0	130	92	0	75	4.32	74	203	0	5.4	1.69	0	7.1	60.86	0	0	0	1	0	1	0	#NULL!	21.0	#NULL!	55	119	5.4	152	93	#NULL!	1	0	0	0	#NULL!	#NULL!
70	1	24.7	84.2	0.52	3	0.91	3	0	1	0	132	77	0	84	4.43	32	98	0	6.3	1.84	0	5.6	74.35	0	0	1	0	1	2	0	#NULL!	24.8	86.5	33	87	6.6	121	72	1	0	0	1	1	3	1
75	2	22.8	86.2	0.61	4	0.97	0	0	1	0	140	88	1	167	5.12	46	74	1	6.7	1.90	0	6.9	20.28	1	1	1	1	1	5	1	#NULL!	20.8	#NULL!	44	113	6.5	142	86	#NULL!	1	0	1	1	#NULL!	#NULL!
81	1	20.1	79.0	0.49	2	0.88	0	2	0	0	149	80	1	75	4.32	63	105	0	6.0	1.79	0	7.2	58.54	0	0	0	1	1	2	0	#NULL!	#NULL!	#NULL!	#NULL!	#NULL!	#NULL!	#NULL!	#NULL!	#NULL!	#NULL!	#NULL!	#NULL!	#NULL!	#NULL!	#NULL!
67	2	23.6	75.2	0.50	2	0.81	0	1	1	0	165	91	0	41	3.71	78	79	0	5.7	1.74	0	4.6	77.35	0	0	0	1	1	2	0	#NULL!	23.9	79.0	71	44	5.8	147	79	0	1	0	0	1	2	0
74	2	20.2	77.6	0.50	2	0.84	0	0	1	0	124	78	0	153	5.03	60	140	0	5.5	1.70	0	4.3	52.79	0	1	0	0	1	2	0	#NULL!	19.4	#NULL!	53	153	5.4	128	76	#NULL!	0	1	0	0	#NULL!	#NULL!
73	2	27.6	83.1	0.58	4	0.89	0	2	0	0	126	77	0	156	5.05	67	147	0	6.0	1.79	0	4.9	74.16	1	1	0	0	1	3	1	#NULL!	#NULL!	#NULL!	#NULL!	#NULL!	#NULL!	#NULL!	#NULL!	#NULL!	#NULL!	#NULL!	#NULL!	#NULL!	#NULL!	#NULL!
66	1	22.2	73.3	0.45	1	0.79	1	1	1	0	139	93	1	109	4.69	63	107	0	5.3	1.67	0	9.2	53.05	0	0	0	1	0	1	0	#NULL!	22.1	73.9	56	101	5.4	145	93	0	1	0	0	0	1	0
74	1	22.9	88.2	0.55	3	0.95	3	3	0	0	134	73	0	187	5.23	46	101	0	6.3	1.84	0	5.5	81.08	1	1	0	0	1	3	1	#NULL!	#NULL!	#NULL!	#NULL!	#NULL!	#NULL!	#NULL!	#NULL!	#NULL!	#NULL!	#NULL!	#NULL!	#NULL!	#NULL!	#NULL!
59	2	25.4	89.4	0.60	4	0.95	0	0	1	0	133	83	1	192	5.26	47	111	1	5.2	1.65	0	5.9	72.32	1	1	1	1	0	4	1	#NULL!	24.7	88.1	50	113	5.2	112	67	1	1	0	1	0	3	1
76	1	27.7	86.0	0.58	4	0.90	0	0	0	1	153	78	1	130	4.87	41	158	0	5.6	1.72	0	3.4	70.55	1	0	0	1	1	3	1	#NULL!	#NULL!	#NULL!	#NULL!	#NULL!	#NULL!	#NULL!	#NULL!	#NULL!	#NULL!	#NULL!	#NULL!	#NULL!	#NULL!	#NULL!
65	2	19.5	70.4	0.48	1	0.83	0	0	1	0	151	84	1	104	4.64	63	133	0	5.6	1.72	0	5.7	60.35	0	0	0	1	1	2	0	#NULL!	19.4	65.2	64	104	5.5	154	84	0	1	0	0	0	1	0
69	2	23.4	80.6	0.54	3	0.87	0	1	1	1	151	84	1	108	4.68	67	158	1	6.0	1.79	0	5.4	72.44	1	0	1	1	1	4	1	#NULL!	23.8	81.8	52	112	6.1	140	75	1	1	0	1	1	4	1
69	1	18.1	77.0	0.45	1	0.88	2	3	1	1	114	79	0	103	4.63	91	76	0	5.4	1.69	0	3.5	76.52	0	0	0	0	0	0	0	#NULL!	17.8	72.5	82	94	5.6	118	80	0	0	0	0	1	1	0
65	2	22.9	87.5	0.58	4	0.94	0	0	1	0	148	78	0	183	5.21	58	154	0	5.5	1.70	0	6.5	75.23	1	1	0	1	1	4	1	#NULL!	23.8	86.6	66	121	5.6	110	63	1	0	0	0	1	2	0
79	2	17.8	67.0	0.45	1	0.79	0	1	1	0	119	64	0	96	4.56	62	83	1	5.3	1.67	0	3.4	73.20	0	0	1	0	0	1	0	#NULL!	#NULL!	#NULL!	#NULL!	#NULL!	#NULL!	#NULL!	#NULL!	#NULL!	#NULL!	#NULL!	#NULL!	#NULL!	#NULL!	#NULL!
79	2	19.7	75.2	0.50	2	0.86	0	0	0	0	128	69	1	95	4.55	51	135	0	5.6	1.72	0	5.8	51.68	0	0	0	1	1	2	0	#NULL!	19.2	#NULL!	45	90	5.7	110	56	#NULL!	1	0	1	1	#NULL!	#NULL!
74	2	19.2	77.9	0.50	2	0.80	0	0	1	0	163	82	1	125	4.83	54	133	0	5.7	1.74	0	4.9	70.28	0	0	0	1	1	2	0	#NULL!	18.1	#NULL!	64	122	5.7	119	71	#NULL!	1	0	0	1	#NULL!	#NULL!
74	1	19.4	75.4	0.46	1	0.86	2	3	1	0	124	84	0	126	4.84	59	123	0	5.5	1.70	0	4.8	72.29	0	0	0	0	1	1	0	#NULL!	18.0	#NULL!	52	136	5.6	117	81	#NULL!	0	0	0	1	#NULL!	#NULL!
55	1	19.9	73.1	0.41	1	0.81	1	1	0	0	116	81	0	46	3.83	70	115	0	5.4	1.69	0	6.1	78.26	0	0	0	0	0	0	0	#NULL!	18.7	71.2	65	34	5.6	109	74	0	0	0	0	1	1	0
55	1	22.4	78.8	0.48	2	0.86	1	3	0	0	122	83	0	66	4.19	74	105	0	5.7	1.74	0	8.2	80.14	0	0	0	1	1	2	0	#NULL!	23.8	82.0	71	65	5.8	121	87	0	1	0	0	1	2	0
70	1	22.6	83.2	0.52	2	0.93	1	3	1	0	117	64	0	144	4.97	54	92	0	7.4	2.00	1	5.1	84.58	0	0	0	0	1	1	0	#NULL!	23.5	88.5	51	106	7.5	117	60	1	0	0	0	1	2	0
73	1	20.1	70.6	0.44	1	0.82	1	2	0	0	139	88	1	110	4.70	43	84	0	5.7	1.74	0	6.9	41.30	0	0	0	1	1	2	0	#NULL!	19.6	#NULL!	44	167	5.6	131	83	#NULL!	1	1	0	1	#NULL!	#NULL!
73	2	24.9	91.6	0.63	4	0.98	0	0	0	0	147	74	1	79	4.37	92	122	1	6.2	1.82	0	5.9	39.29	1	0	1	1	1	4	1	#NULL!	24.3	#NULL!	91	81	5.9	130	68	#NULL!	1	0	1	1	#NULL!	#NULL!
69	2	21.1	81.4	0.52	2	0.91	0	0	0	0	143	80	1	83	4.42	87	101	1	5.7	1.74	0	3.0	59.55	1	0	1	1	1	4	1	#NULL!	20.8	84.2	80	58	5.6	150	81	1	1	0	1	1	4	1
66	2	20.7	71.7	0.48	1	0.80	0	0	1	0	112	71	1	111	4.71	95	110	0	5.3	1.67	0	4.3	71.17	0	0	0	1	0	1	0	#NULL!	21.9	73.8	78	133	5.2	105	66	0	1	0	0	0	1	0
69	1	19.2	73.9	0.45	1	0.84	0	3	1	0	145	93	1	42	3.74	106	71	0	5.3	1.67	0	7.0	70.60	0	0	0	1	0	1	0	#NULL!	18.1	71.5	98	41	5.5	137	87	0	1	0	0	0	1	0
79	1	23.8	84.0	0.53	3	0.96	1	3	1	0	167	85	1	325	5.78	36	52	1	5.9	1.77	0	8.1	31.86	0	1	1	1	1	4	1	#NULL!	21.7	#NULL!	29	94	5.9	132	59	#NULL!	1	0	1	1	#NULL!	#NULL!
71	1	25.1	87.3	0.54	3	0.91	0	0	1	1	112	65	1	79	4.37	43	94	0	6.1	1.81	0	4.4	68.69	1	0	0	1	1	3	1	#NULL!	24.0	87.0	42	73	6.2	102	55	1	1	0	0	1	3	1
78	2	18.8	80.0	0.56	4	0.92	0	0	0	0	131	72	0	115	4.74	51	150	1	5.7	1.74	0	6.0	58.48	1	0	1	1	1	4	1	#NULL!	19.0	#NULL!	46	195	5.9	128	76	#NULL!	0	1	1	1	#NULL!	#NULL!
61	1	23.1	77.1	0.48	1	0.86	1	3	0	0	122	84	0	192	5.26	55	181	0	5.9	1.77	0	5.5	79.21	0	1	0	0	1	2	0	#NULL!	23.3	78.3	56	91	5.9	115	78	0	0	0	1	1	2	0
78	2	26.7	93.4	0.65	4	0.96	0	0	1	0	115	66	0	106	4.66	65	108	1	5.9	1.77	0	6.3	70.07	1	0	1	0	1	3	1	#NULL!	25.5	#NULL!	78	75	5.9	131	69	#NULL!	1	0	1	1	#NULL!	#NULL!
62	2	21.5	74.4	0.48	1	0.82	1	2	0	0	100	60	0	54	3.99	122	103	0	6.1	1.81	0	4.7	76.46	0	0	0	0	1	1	0	#NULL!	#NULL!	#NULL!	#NULL!	#NULL!	#NULL!	#NULL!	#NULL!	#NULL!	#NULL!	#NULL!	#NULL!	#NULL!	#NULL!	#NULL!
58	2	25.8	87.1	0.55	3	0.89	0	1	0	0	147	85	1	88	4.48	56	121	1	6.2	1.82	0	5.5	77.89	1	0	1	1	1	4	1	#NULL!	25.2	86.7	54	127	6.2	148	89	1	1	0	1	1	4	1
55	2	20.5	76.8	0.51	2	0.88	0	1	1	0	107	68	0	77	4.34	113	171	0	5.9	1.77	0	3.8	80.32	0	0	0	0	1	1	0	#NULL!	21.2	82.4	105	90	5.8	124	73	1	0	0	0	1	2	0
55	1	25.9	92.7	0.57	4	0.95	0	2	0	0	162	94	1	290	5.67	50	111	0	6.1	1.81	0	5.3	86.89	1	1	0	1	1	4	1	#NULL!	26.1	92.8	51	180	6.6	151	94	1	1	1	0	1	4	1
63	1	22.6	85.5	0.53	3	0.97	1	3	0	0	128	75	1	70	4.25	64	123	0	6.2	1.82	0	7.9	86.40	1	0	0	1	1	3	1	#NULL!	22.8	87.1	57	59	6.1	150	82	1	1	0	0	1	3	1
71	1	22.4	76.6	0.48	1	0.85	1	0	0	0	154	92	0	95	4.55	71	104	0	5.7	1.74	0	6.3	66.91	0	0	0	1	1	2	0	#NULL!	22.1	77.4	66	84	5.7	151	90	0	1	0	0	1	2	0
66	2	23.3	78.3	0.52	3	0.86	0	1	0	0	129	77	0	60	4.09	71	165	0	5.5	1.70	0	6.3	68.85	0	0	0	1	1	2	0	#NULL!	24.5	79.7	66	51	5.5	148	76	1	1	0	0	0	2	0
61	1	27.1	92.5	0.57	4	0.97	0	3	0	0	157	93	0	82	4.41	59	88	0	5.9	1.77	0	6.7	78.79	1	0	0	1	1	3	1	#NULL!	#NULL!	#NULL!	#NULL!	#NULL!	#NULL!	#NULL!	#NULL!	#NULL!	#NULL!	#NULL!	#NULL!	#NULL!	#NULL!	#NULL!
70	2	21.6	85.1	0.57	4	0.91	0	0	0	1	143	86	0	72	4.28	60	139	0	5.7	1.74	0	4.7	77.51	1	0	0	1	1	3	1	#NULL!	21.8	88.7	51	77	5.6	146	84	1	1	0	0	1	3	1
66	1	25.1	83.7	0.51	2	0.87	1	1	1	0	119	75	1	67	4.20	65	105	1	7.2	1.97	1	5.9	67.54	0	0	1	1	1	3	1	#NULL!	25.3	86.8	65	73	7.7	112	75	1	1	0	1	1	4	1
74	1	22.1	86.3	0.51	2	0.94	0	3	1	0	129	74	1	83	4.42	60	121	0	6.1	1.81	1	5.1	39.28	1	0	0	1	1	3	1	#NULL!	22.4	#NULL!	55	82	6.3	118	70	#NULL!	1	0	0	1	#NULL!	#NULL!
77	2	19.6	82.0	0.54	3	0.98	0	0	1	0	131	74	0	143	4.96	62	63	1	5.4	1.69	0	4.5	61.71	1	0	1	0	0	2	0	#NULL!	#NULL!	#NULL!	#NULL!	#NULL!	#NULL!	#NULL!	#NULL!	#NULL!	#NULL!	#NULL!	#NULL!	#NULL!	#NULL!	#NULL!
73	1	23.6	83.3	0.52	2	0.95	0	3	1	0	130	85	1	47	3.85	74	93	0	5.5	1.70	0	7.0	73.19	0	0	0	1	1	2	0	#NULL!	#NULL!	#NULL!	#NULL!	#NULL!	#NULL!	#NULL!	#NULL!	#NULL!	#NULL!	#NULL!	#NULL!	#NULL!	#NULL!	#NULL!
68	1	24.4	94.4	0.55	3	1.01	0	3	1	0	140	96	1	81	4.39	56	157	0	6.9	1.93	0	6.2	76.63	1	0	0	1	1	3	1	#NULL!	23.2	92.9	70	112	6.4	152	91	1	1	0	0	1	3	1
65	1	27.1	88.4	0.55	3	0.92	3	0	1	0	137	88	1	201	5.30	44	136	0	9.3	2.23	0	6.6	73.29	1	1	0	1	1	4	1	#NULL!	27.5	91.8	36	258	7.8	146	96	1	1	1	1	1	5	1
67	2	34.4	117.6	0.77	4	1.01	0	0	0	0	147	84	0	67	4.20	59	92	1	6.7	1.90	1	4.4	73.82	1	0	1	1	1	4	1	#NULL!	#NULL!	#NULL!	#NULL!	#NULL!	#NULL!	#NULL!	#NULL!	#NULL!	#NULL!	#NULL!	#NULL!	#NULL!	#NULL!	#NULL!
59	1	26.5	91.2	0.56	3	0.96	0	3	1	0	146	88	1	78	4.36	82	96	0	5.4	1.69	0	9.9	51.41	1	0	0	1	0	2	0	#NULL!	#NULL!	#NULL!	#NULL!	#NULL!	#NULL!	#NULL!	#NULL!	#NULL!	#NULL!	#NULL!	#NULL!	#NULL!	#NULL!	#NULL!
70	2	20.1	75.5	0.48	1	0.86	1	0	1	0	150	82	1	74	4.30	45	129	0	5.3	1.67	0	4.3	74.91	0	0	1	1	0	2	0	#NULL!	20.2	76.1	45	92	5.3	149	84	0	1	0	1	0	2	0
65	1	24.4	87.1	0.50	2	0.89	0	3	0	0	148	91	1	75	4.32	55	97	1	5.6	1.72	0	4.4	76.21	1	0	1	1	1	4	1	#NULL!	24.0	89.6	56	77	5.6	148	85	1	1	0	1	1	4	1
61	2	17.5	66.0	0.44	1	0.84	0	0	0	0	101	71	0	62	4.13	75	119	0	5.8	1.76	0	3.4	88.86	0	0	0	0	1	1	0	#NULL!	#NULL!	#NULL!	#NULL!	#NULL!	#NULL!	#NULL!	#NULL!	#NULL!	#NULL!	#NULL!	#NULL!	#NULL!	#NULL!	#NULL!
62	1	21.4	80.3	0.50	2	0.94	3	1	1	0	167	96	0	124	4.82	30	149	0	5.6	1.72	0	7.2	78.65	0	0	1	1	1	3	1	#NULL!	#NULL!	#NULL!	#NULL!	#NULL!	#NULL!	#NULL!	#NULL!	#NULL!	#NULL!	#NULL!	#NULL!	#NULL!	#NULL!	#NULL!
62	2	21.1	72.8	0.48	2	0.84	0	0	1	0	105	68	0	76	4.33	66	103	0	5.8	1.76	0	3.1	81.99	0	0	0	0	1	1	0	#NULL!	20.6	74.3	69	81	5.8	91	66	0	0	0	0	1	1	0
65	2	18.0	65.9	0.43	1	0.80	0	0	0	0	124	64	0	51	3.93	67	154	0	5.6	1.72	0	4.0	75.61	0	0	0	0	1	1	0	#NULL!	18.5	68.3	61	87	5.6	133	68	0	1	0	0	1	2	0
62	2	22.8	83.2	0.56	3	0.93	0	0	0	0	140	74	1	82	4.41	64	117	0	6.6	1.89	0	3.4	80.57	1	0	0	1	1	3	1	#NULL!	21.2	82.0	75	53	6.9	145	67	1	1	0	0	1	3	1
61	2	23.9	76.5	0.49	2	0.83	1	0	1	0	103	63	0	35	3.56	70	132	0	5.8	1.76	0	2.4	78.15	0	0	0	0	1	1	0	#NULL!	24.2	77.0	65	50	5.7	106	61	0	0	0	0	1	1	0
63	2	23.1	77.3	0.52	3	0.90	0	0	1	0	128	81	1	54	3.99	61	112	0	6.0	1.79	0	4.8	78.69	0	0	0	1	1	2	0	#NULL!	22.7	75.1	56	150	6.0	136	81	0	1	1	0	1	3	1
71	2	20.9	82.0	0.54	3	0.97	0	0	1	0	115	73	0	142	4.96	47	68	0	5.4	1.69	0	5.2	57.03	1	0	1	0	0	2	0	#NULL!	#NULL!	#NULL!	#NULL!	#NULL!	#NULL!	#NULL!	#NULL!	#NULL!	#NULL!	#NULL!	#NULL!	#NULL!	#NULL!	#NULL!
82	1	24.9	84.2	0.55	3	0.91	1	2	0	0	146	85	1	56	4.03	54	73	0	6.0	1.79	0	6.4	59.60	0	0	0	1	1	2	0	#NULL!	24.8	#NULL!	52	60	5.8	157	74	#NULL!	1	0	0	1	#NULL!	#NULL!
74	2	23.8	82.1	0.57	4	0.92	0	0	0	0	171	92	1	92	4.52	44	112	0	6.0	1.79	0	5.3	55.84	1	0	1	1	1	4	1	#NULL!	23.5	#NULL!	50	68	6.0	146	83	#NULL!	1	0	1	1	#NULL!	#NULL!
69	2	20.0	68.2	0.45	1	0.82	0	0	1	0	135	75	0	66	4.19	67	91	0	5.6	1.72	0	5.8	75.44	0	0	0	1	1	2	0	#NULL!	20.1	69.2	76	70	5.6	134	75	0	1	0	0	1	2	0
72	2	24.7	88.2	0.57	4	0.95	0	0	1	0	155	89	0	80	4.38	61	119	1	5.9	1.77	0	4.7	72.34	1	0	1	1	1	4	1	#NULL!	25.3	#NULL!	69	52	5.9	150	84	#NULL!	1	0	1	1	#NULL!	#NULL!
68	1	22.8	79.4	0.50	2	0.93	1	0	0	0	154	88	0	53	3.97	53	68	0	6.3	1.84	1	4.3	78.83	0	0	0	1	1	2	0	#NULL!	22.8	82.1	62	85	6.8	151	82	0	1	0	0	1	2	0
70	1	21.8	81.9	0.49	2	0.94	3	2	0	0	126	75	0	314	5.75	34	85	0	6.0	1.79	0	5.9	58.86	0	1	1	0	1	3	1	#NULL!	22.6	85.0	29	379	5.9	122	71	1	0	1	1	1	4	1
65	1	23.6	88.1	0.53	3	0.94	3	1	0	0	150	84	0	99	4.60	33	158	0	6.0	1.79	0	5.4	82.48	1	0	1	1	1	4	1	#NULL!	23.5	89.9	30	82	6.3	125	73	1	0	0	1	1	3	1
69	1	21.7	74.3	0.47	1	0.89	0	3	1	0	155	96	0	73	4.29	78	80	0	5.7	1.74	0	2.3	76.09	0	0	0	1	1	2	0	#NULL!	#NULL!	#NULL!	#NULL!	#NULL!	#NULL!	#NULL!	#NULL!	#NULL!	#NULL!	#NULL!	#NULL!	#NULL!	#NULL!	#NULL!
68	2	26.1	85.8	0.58	4	0.94	0	2	1	0	139	88	1	87	4.47	51	130	1	6.3	1.84	0	7.0	74.78	1	0	1	1	1	4	1	#NULL!	25.8	88.8	50	101	6.5	142	84	1	1	0	1	1	4	1
70	2	16.4	66.3	0.45	1	0.86	0	2	1	0	91	55	0	84	4.43	81	127	0	5.4	1.69	0	5.4	66.95	0	0	0	0	0	0	0	#NULL!	16.7	66.6	75	88	5.4	94	56	0	0	0	0	0	0	0
72	2	25.3	82.8	0.55	3	0.90	0	0	1	0	123	72	0	79	4.37	66	116	0	5.9	1.77	0	3.6	71.28	1	0	0	0	1	2	0	#NULL!	#NULL!	#NULL!	#NULL!	#NULL!	#NULL!	#NULL!	#NULL!	#NULL!	#NULL!	#NULL!	#NULL!	#NULL!	#NULL!	#NULL!
73	2	23.4	78.4	0.54	3	0.90	0	0	0	0	141	79	1	92	4.52	84	126	0	5.9	1.77	0	4.1	71.84	0	0	0	1	1	2	0	#NULL!	#NULL!	#NULL!	#NULL!	#NULL!	#NULL!	#NULL!	#NULL!	#NULL!	#NULL!	#NULL!	#NULL!	#NULL!	#NULL!	#NULL!
82	1	24.2	85.0	0.57	4	0.93	1	1	1	1	120	66	1	62	4.13	66	122	0	5.7	1.74	0	8.5	35.03	1	0	0	1	1	3	1	#NULL!	24.5	#NULL!	66	88	5.5	150	84	#NULL!	1	0	0	0	#NULL!	#NULL!
67	1	24.8	87.5	0.54	3	0.92	2	3	0	0	118	76	0	50	3.91	62	115	0	6.3	1.84	0	4.1	77.17	1	0	0	0	1	2	0	#NULL!	#NULL!	#NULL!	#NULL!	#NULL!	#NULL!	#NULL!	#NULL!	#NULL!	#NULL!	#NULL!	#NULL!	#NULL!	#NULL!	#NULL!
59	1	26.0	96.8	0.55	3	0.99	3	1	0	0	146	92	1	118	4.77	62	89	0	5.6	1.72	0	6.3	73.75	1	0	0	1	1	3	1	#NULL!	#NULL!	#NULL!	#NULL!	#NULL!	#NULL!	#NULL!	#NULL!	#NULL!	#NULL!	#NULL!	#NULL!	#NULL!	#NULL!	#NULL!
70	2	26.9	90.8	0.58	4	0.97	0	0	0	0	154	94	0	103	4.63	49	144	0	6.4	1.86	0	5.7	50.78	1	0	1	1	1	4	1	#NULL!	#NULL!	#NULL!	#NULL!	#NULL!	#NULL!	#NULL!	#NULL!	#NULL!	#NULL!	#NULL!	#NULL!	#NULL!	#NULL!	#NULL!
59	2	28.9	97.2	0.62	4	1.01	0	0	0	0	126	76	1	217	5.38	54	124	0	5.9	1.77	0	6.4	80.08	1	1	0	1	1	4	1	#NULL!	#NULL!	#NULL!	#NULL!	#NULL!	#NULL!	#NULL!	#NULL!	#NULL!	#NULL!	#NULL!	#NULL!	#NULL!	#NULL!	#NULL!
63	1	22.6	81.2	0.48	2	0.90	1	2	0	0	105	61	0	48	3.87	61	139	0	6.0	1.79	0	6.4	80.26	0	0	0	0	1	1	0	#NULL!	#NULL!	#NULL!	#NULL!	#NULL!	#NULL!	#NULL!	#NULL!	#NULL!	#NULL!	#NULL!	#NULL!	#NULL!	#NULL!	#NULL!
81	1	24.4	82.0	0.54	3	0.98	3	3	0	0	130	67	1	162	5.09	35	80	0	7.7	2.04	1	3.2	67.42	0	1	1	1	1	4	1	#NULL!	23.5	#NULL!	38	67	7.5	131	66	#NULL!	1	0	1	1	#NULL!	#NULL!
80	2	21.1	74.0	0.51	2	0.86	0	0	0	0	151	83	0	172	5.15	40	134	0	6.0	1.79	0	4.6	71.00	0	1	1	1	1	4	1	#NULL!	#NULL!	#NULL!	#NULL!	#NULL!	#NULL!	#NULL!	#NULL!	#NULL!	#NULL!	#NULL!	#NULL!	#NULL!	#NULL!	#NULL!
72	2	26.1	80.5	0.59	4	0.87	0	1	0	0	145	71	1	62	4.13	85	123	0	5.4	1.69	0	7.6	75.54	1	0	0	1	0	2	0	#NULL!	#NULL!	#NULL!	#NULL!	#NULL!	#NULL!	#NULL!	#NULL!	#NULL!	#NULL!	#NULL!	#NULL!	#NULL!	#NULL!	#NULL!
66	2	25.4	87.4	0.56	4	0.92	0	0	1	0	164	83	1	208	5.34	39	134	0	6.0	1.79	0	6.5	59.07	1	1	1	1	1	5	1	#NULL!	#NULL!	#NULL!	#NULL!	#NULL!	#NULL!	#NULL!	#NULL!	#NULL!	#NULL!	#NULL!	#NULL!	#NULL!	#NULL!	#NULL!
74	1	24.1	86.4	0.53	3	0.94	0	3	1	0	136	66	1	87	4.47	44	117	0	5.5	1.70	0	6.9	52.33	1	0	0	1	1	3	1	#NULL!	24.0	#NULL!	41	83	5.7	136	65	#NULL!	1	0	1	1	#NULL!	#NULL!
64	2	24.3	79.1	0.52	3	0.87	0	0	1	0	132	77	0	47	3.85	70	136	0	5.8	1.76	0	5.3	79.00	0	0	0	1	1	2	0	#NULL!	26.1	82.9	68	84	6.1	139	83	1	1	0	0	1	3	1
60	1	22.0	77.9	0.45	1	0.84	3	1	0	0	130	79	0	65	4.17	51	100	0	5.8	1.76	0	5.2	75.55	0	0	0	1	1	2	0	#NULL!	#NULL!	#NULL!	#NULL!	#NULL!	#NULL!	#NULL!	#NULL!	#NULL!	#NULL!	#NULL!	#NULL!	#NULL!	#NULL!	#NULL!
65	2	19.5	69.5	0.46	1	0.81	0	0	1	0	124	69	0	52	3.95	87	161	0	5.8	1.76	0	4.3	77.18	0	0	0	1	1	2	0	#NULL!	19.2	71.2	87	49	5.9	137	76	0	1	0	0	1	2	0
80	1	23.2	90.0	0.58	4	1.01	1	1	0	0	137	78	0	141	4.95	52	82	0	5.3	1.67	0	6.5	68.59	1	0	0	1	0	2	0	#NULL!	#NULL!	#NULL!	#NULL!	#NULL!	#NULL!	#NULL!	#NULL!	#NULL!	#NULL!	#NULL!	#NULL!	#NULL!	#NULL!	#NULL!
63	1	26.7	90.2	0.55	3	0.94	3	3	1	0	140	86	1	263	5.57	42	75	0	7.8	2.05	1	7.4	85.83	1	1	0	1	1	4	1	#NULL!	#NULL!	#NULL!	#NULL!	#NULL!	#NULL!	#NULL!	#NULL!	#NULL!	#NULL!	#NULL!	#NULL!	#NULL!	#NULL!	#NULL!
72	2	19.2	68.5	0.48	1	0.84	0	0	0	0	113	62	0	69	4.23	99	111	0	6.8	1.92	1	4.4	73.09	0	0	0	0	1	1	0	#NULL!	19.3	#NULL!	84	56	6.5	119	68	#NULL!	0	0	0	1	#NULL!	#NULL!
69	2	21.0	67.9	0.45	1	0.75	0	0	0	0	152	91	0	78	4.36	67	137	0	5.7	1.74	0	4.4	62.29	0	0	0	1	1	2	0	#NULL!	#NULL!	#NULL!	#NULL!	#NULL!	#NULL!	#NULL!	#NULL!	#NULL!	#NULL!	#NULL!	#NULL!	#NULL!	#NULL!	#NULL!
67	2	19.4	67.8	0.46	1	0.77	0	2	0	0	146	80	1	69	4.23	66	75	0	5.4	1.69	0	6.6	73.47	0	0	0	1	0	1	0	#NULL!	18.8	65.4	73	47	5.4	146	79	0	1	0	0	0	1	0
66	2	27.0	97.0	0.63	4	0.97	0	2	0	0	125	78	0	56	4.03	62	149	0	5.2	1.65	0	3.9	93.39	1	0	0	0	0	1	0	#NULL!	26.3	95.3	50	93	5.0	132	76	1	1	0	1	0	3	1
69	2	30.3	99.5	0.69	4	1.07	2	0	0	0	156	79	1	142	4.96	48	135	1	5.9	1.77	0	7.4	68.54	1	0	1	1	1	4	1	#NULL!	#NULL!	#NULL!	#NULL!	#NULL!	#NULL!	#NULL!	#NULL!	#NULL!	#NULL!	#NULL!	#NULL!	#NULL!	#NULL!	#NULL!
77	2	18.5	61.0	0.42	1	0.73	0	0	1	0	126	74	0	53	3.97	96	96	0	5.7	1.74	0	4.4	68.16	0	0	0	1	1	2	0	#NULL!	18.0	#NULL!	94	57	5.8	139	82	#NULL!	1	0	0	1	#NULL!	#NULL!
59	2	25.6	83.9	0.56	4	0.87	0	3	0	0	123	82	1	90	4.50	60	103	0	5.5	1.70	0	6.6	84.24	1	0	0	1	1	3	1	#NULL!	#NULL!	#NULL!	#NULL!	#NULL!	#NULL!	#NULL!	#NULL!	#NULL!	#NULL!	#NULL!	#NULL!	#NULL!	#NULL!	#NULL!
84	1	23.2	81.4	0.53	3	0.88	0	0	0	0	150	86	0	248	5.51	33	64	0	6.6	1.89	0	5.0	42.30	0	1	1	1	1	4	1	#NULL!	#NULL!	#NULL!	#NULL!	#NULL!	#NULL!	#NULL!	#NULL!	#NULL!	#NULL!	#NULL!	#NULL!	#NULL!	#NULL!	#NULL!
70	1	27.7	91.7	0.56	3	0.96	0	3	1	0	135	78	1	105	4.65	48	109	0	6.2	1.82	0	6.9	72.48	1	0	0	1	1	3	1	#NULL!	26.6	90.3	49	119	6.3	136	73	1	1	0	0	1	3	1
66	1	24.4	80.4	0.49	2	0.83	2	0	0	0	127	73	0	86	4.45	61	105	0	6.0	1.79	0	5.2	84.04	0	0	0	1	1	2	0	#NULL!	25.0	85.2	67	72	6.0	106	73	1	0	0	0	1	2	0
68	2	21.4	77.6	0.52	3	0.85	0	1	1	0	98	69	0	88	4.48	89	167	0	5.7	1.74	0	4.7	78.61	0	0	0	0	1	1	0	#NULL!	22.7	82.4	87	124	5.8	116	82	1	0	0	0	1	2	0
77	1	18.3	70.2	0.45	1	0.85	0	0	0	0	115	74	0	63	4.14	79	107	0	5.6	1.72	0	4.8	71.16	0	0	0	0	1	1	0	#NULL!	18.7	#NULL!	72	71	5.5	126	71	#NULL!	0	0	0	0	#NULL!	#NULL!
83	2	24.0	90.0	0.66	4	1.02	0	0	0	0	140	71	1	100	4.61	48	86	0	6.3	1.84	0	5.0	46.35	1	0	1	1	1	4	1	#NULL!	#NULL!	#NULL!	#NULL!	#NULL!	#NULL!	#NULL!	#NULL!	#NULL!	#NULL!	#NULL!	#NULL!	#NULL!	#NULL!	#NULL!
66	1	23.9	81.3	0.51	2	0.88	0	3	0	0	134	80	0	81	4.39	49	154	0	5.9	1.77	0	5.5	83.49	0	0	0	1	1	2	0	#NULL!	22.9	80.9	54	55	5.8	152	90	0	1	0	0	1	2	0
73	2	21.6	81.8	0.52	3	0.91	0	0	0	0	111	69	1	161	5.08	54	133	1	5.5	1.70	0	6.0	35.46	1	1	1	1	1	5	1	#NULL!	21.1	#NULL!	53	131	5.5	137	78	#NULL!	1	0	1	0	#NULL!	#NULL!
82	1	22.5	80.8	0.52	2	0.91	0	1	1	0	137	70	1	98	4.58	66	112	1	6.3	1.84	0	5.9	70.63	0	0	1	1	1	3	1	#NULL!	22.4	#NULL!	63	100	6.3	141	77	#NULL!	1	0	1	1	#NULL!	#NULL!
81	2	22.2	82.4	0.56	3	0.94	0	0	1	0	134	72	1	106	4.66	48	144	1	6.3	1.84	0	4.0	70.91	1	0	1	1	1	4	1	#NULL!	#NULL!	#NULL!	#NULL!	#NULL!	#NULL!	#NULL!	#NULL!	#NULL!	#NULL!	#NULL!	#NULL!	#NULL!	#NULL!	#NULL!
67	2	21.1	80.6	0.53	3	0.95	0	0	1	0	132	83	1	231	5.44	73	100	1	5.7	1.74	0	5.4	78.69	1	1	1	1	1	5	1	#NULL!	21.6	80.0	76	207	5.8	114	75	1	1	1	1	1	5	1
63	1	18.6	70.4	0.41	1	0.80	2	3	0	0	112	73	0	74	4.30	54	166	0	5.4	1.69	0	6.5	72.66	0	0	0	0	0	0	0	#NULL!	#NULL!	#NULL!	#NULL!	#NULL!	#NULL!	#NULL!	#NULL!	#NULL!	#NULL!	#NULL!	#NULL!	#NULL!	#NULL!	#NULL!
61	2	24.4	87.1	0.57	4	0.90	0	1	0	0	115	65	0	176	5.17	51	186	0	5.9	1.77	0	5.3	76.63	1	1	0	0	1	3	1	#NULL!	24.6	88.2	53	184	6.0	131	65	1	1	1	0	1	4	1
74	1	20.1	77.6	0.48	1	0.89	1	3	0	0	143	94	1	182	5.20	65	140	0	5.8	1.76	0	7.8	74.29	0	1	0	1	1	3	1	#NULL!	#NULL!	#NULL!	#NULL!	#NULL!	#NULL!	#NULL!	#NULL!	#NULL!	#NULL!	#NULL!	#NULL!	#NULL!	#NULL!	#NULL!
65	1	22.8	80.5	0.50	2	0.88	0	2	0	1	147	102	1	76	4.33	66	107	0	5.7	1.74	0	6.9	75.44	0	0	0	1	1	2	0	#NULL!	23.5	80.7	75	71	5.7	160	103	0	1	0	0	1	2	0
73	2	23.9	95.6	0.58	4	1.00	0	1	1	0	153	91	1	152	5.02	123	93	1	5.8	1.76	0	5.5	65.55	1	1	1	1	1	5	1	#NULL!	24.0	#NULL!	120	84	5.8	159	103	#NULL!	1	0	1	1	#NULL!	#NULL!
67	1	23.5	87.2	0.52	2	0.92	1	3	0	0	119	74	0	83	4.42	73	133	0	5.6	1.72	0	6.2	74.02	1	0	0	0	1	2	0	#NULL!	#NULL!	#NULL!	#NULL!	#NULL!	#NULL!	#NULL!	#NULL!	#NULL!	#NULL!	#NULL!	#NULL!	#NULL!	#NULL!	#NULL!
66	2	18.6	74.9	0.53	3	0.92	0	1	0	0	114	64	0	112	4.72	61	144	0	5.6	1.72	0	3.4	87.81	0	0	0	0	1	1	0	#NULL!	19.8	75.3	55	172	5.4	120	66	0	0	1	0	0	1	0
79	1	22.5	84.0	0.53	3	0.88	1	2	1	0	123	71	0	85	4.44	40	93	1	5.8	1.76	1	7.5	26.84	0	0	1	0	1	2	0	#NULL!	23.8	#NULL!	44	140	5.8	114	64	#NULL!	0	0	1	1	#NULL!	#NULL!
69	1	23.9	85.7	0.51	2	0.91	1	3	0	0	134	83	1	87	4.47	95	93	0	5.5	1.70	0	8.5	47.92	1	0	0	1	1	3	1	#NULL!	22.0	82.8	89	82	5.6	149	88	0	1	0	0	1	2	0
79	2	28.7	92.0	0.66	4	0.95	0	0	1	0	145	83	1	104	4.64	57	129	0	5.8	1.76	0	3.4	69.95	1	0	0	1	1	3	1	#NULL!	#NULL!	#NULL!	#NULL!	#NULL!	#NULL!	#NULL!	#NULL!	#NULL!	#NULL!	#NULL!	#NULL!	#NULL!	#NULL!	#NULL!
78	1	20.3	70.5	0.44	1	0.80	0	0	0	0	120	71	0	92	4.52	43	65	0	5.5	1.70	0	5.9	70.29	0	0	0	0	1	1	0	#NULL!	#NULL!	#NULL!	#NULL!	#NULL!	#NULL!	#NULL!	#NULL!	#NULL!	#NULL!	#NULL!	#NULL!	#NULL!	#NULL!	#NULL!
76	1	23.5	87.0	0.52	3	0.95	0	3	0	0	143	79	0	158	5.06	70	133	0	5.4	1.69	0	5.5	72.84	1	1	0	1	0	3	1	#NULL!	24.4	#NULL!	69	98	5.5	139	76	#NULL!	1	0	0	0	#NULL!	#NULL!
60	1	21.9	83.6	0.49	2	0.88	1	3	0	0	129	84	0	54	3.99	62	93	0	5.5	1.70	0	6.4	80.19	0	0	0	0	1	1	0	#NULL!	23.3	85.5	80	60	5.5	132	82	1	1	0	0	0	2	0
77	1	25.0	92.0	0.56	3	0.96	1	3	1	0	124	68	0	98	4.58	52	142	0	6.1	1.81	0	5.7	51.79	1	0	0	0	1	2	0	#NULL!	#NULL!	#NULL!	#NULL!	#NULL!	#NULL!	#NULL!	#NULL!	#NULL!	#NULL!	#NULL!	#NULL!	#NULL!	#NULL!	#NULL!
65	1	22.9	81.9	0.51	2	0.91	0	3	0	0	140	81	0	98	4.58	70	112	0	5.6	1.72	0	6.9	73.98	0	0	0	1	1	2	0	#NULL!	23.3	81.5	79	124	5.5	157	84	0	1	0	0	0	1	0
77	2	23.1	86.0	0.59	4	0.94	0	1	0	0	144	75	1	122	4.80	61	126	0	6.0	1.79	0	4.6	75.65	1	0	0	1	1	3	1	#NULL!	#NULL!	#NULL!	#NULL!	#NULL!	#NULL!	#NULL!	#NULL!	#NULL!	#NULL!	#NULL!	#NULL!	#NULL!	#NULL!	#NULL!
83	2	21.4	79.0	0.55	3	0.93	0	0	0	0	164	91	1	61	4.11	71	68	0	6.4	1.86	1	7.0	17.12	0	0	0	1	1	2	0	#NULL!	#NULL!	#NULL!	#NULL!	#NULL!	#NULL!	#NULL!	#NULL!	#NULL!	#NULL!	#NULL!	#NULL!	#NULL!	#NULL!	#NULL!
65	1	19.3	77.8	0.46	1	0.88	0	3	0	0	122	72	0	79	4.37	68	72	0	5.3	1.67	0	5.3	82.48	0	0	0	0	0	0	0	#NULL!	19.4	76.7	89	66	5.3	120	68	0	0	0	0	0	0	0
83	1	20.4	78.0	0.50	2	0.90	0	0	0	0	122	59	1	62	4.13	54	93	0	5.7	1.74	0	5.9	69.35	0	0	0	1	1	2	0	#NULL!	#NULL!	#NULL!	#NULL!	#NULL!	#NULL!	#NULL!	#NULL!	#NULL!	#NULL!	#NULL!	#NULL!	#NULL!	#NULL!	#NULL!
76	2	22.2	84.2	0.59	4	0.95	0	1	1	0	157	80	1	162	5.09	41	101	0	6.4	1.86	0	6.1	29.44	1	1	1	1	1	5	1	#NULL!	21.7	#NULL!	34	245	6.2	156	74	#NULL!	1	1	1	1	#NULL!	#NULL!
84	1	27.0	96.0	0.62	4	1.05	0	0	0	0	126	67	1	127	4.84	45	123	0	6.1	1.81	0	6.7	63.54	1	0	0	1	1	3	1	#NULL!	#NULL!	#NULL!	#NULL!	#NULL!	#NULL!	#NULL!	#NULL!	#NULL!	#NULL!	#NULL!	#NULL!	#NULL!	#NULL!	#NULL!
63	1	23.9	83.7	0.51	2	0.91	0	1	0	0	118	74	0	165	5.11	55	153	0	5.5	1.70	0	6.0	79.37	0	1	0	0	1	2	0	#NULL!	23.7	85.6	51	232	5.5	140	81	1	1	1	0	0	3	1
72	1	20.4	76.0	0.46	1	0.86	0	0	1	0	142	81	1	56	4.03	57	57	0	5.5	1.70	1	5.9	62.37	0	0	0	1	1	2	0	#NULL!	21.5	#NULL!	72	70	5.5	137	83	#NULL!	1	0	0	0	#NULL!	#NULL!
67	2	26.8	92.6	0.61	4	0.95	0	0	0	1	151	86	1	162	5.09	45	106	1	6.0	1.79	0	6.5	53.96	1	1	1	1	1	5	1	#NULL!	26.9	91.0	47	119	5.9	162	81	1	1	0	1	1	4	1
75	2	23.6	87.5	0.60	4	0.97	0	1	1	0	116	66	0	248	5.51	40	139	0	6.2	1.82	0	7.1	66.81	1	1	1	0	1	4	1	#NULL!	22.8	#NULL!	51	149	6.3	110	67	#NULL!	0	0	0	1	#NULL!	#NULL!
80	1	30.1	106.0	0.65	4	1.07	1	2	0	0	163	90	1	132	4.88	45	124	0	5.8	1.76	0	6.7	58.96	1	0	0	1	1	3	1	#NULL!	#NULL!	#NULL!	#NULL!	#NULL!	#NULL!	#NULL!	#NULL!	#NULL!	#NULL!	#NULL!	#NULL!	#NULL!	#NULL!	#NULL!
84	1	16.1	68.4	0.44	1	0.88	0	0	0	0	151	84	0	42	3.74	39	64	0	5.6	1.72	0	6.7	64.13	0	0	1	1	1	3	1	#NULL!	#NULL!	#NULL!	#NULL!	#NULL!	#NULL!	#NULL!	#NULL!	#NULL!	#NULL!	#NULL!	#NULL!	#NULL!	#NULL!	#NULL!
79	1	20.0	78.6	0.47	1	0.84	0	1	1	0	138	61	0	89	4.49	46	96	1	4.9	1.59	0	6.3	69.43	0	0	1	1	0	2	0	#NULL!	19.9	#NULL!	56	60	4.8	135	67	#NULL!	1	0	1	0	#NULL!	#NULL!
70	1	21.1	72.0	0.47	1	0.83	1	0	0	0	150	84	0	97	4.57	56	134	0	5.7	1.74	0	4.7	76.41	0	0	0	1	1	2	0	#NULL!	21.5	72.2	58	52	5.8	159	85	0	1	0	0	1	2	0
69	1	26.9	87.6	0.55	3	0.91	2	2	0	0	126	66	1	97	4.57	50	84	1	6.8	1.92	0	7.0	72.99	1	0	1	1	1	4	1	#NULL!	27.2	89.5	53	95	7.1	113	61	1	1	0	1	1	4	1
55	2	23.6	86.5	0.56	3	0.88	0	1	0	0	123	70	0	199	5.29	51	127	0	5.5	1.70	0	5.1	83.69	1	1	0	0	1	3	1	#NULL!	23.8	86.6	58	126	5.5	118	68	1	0	0	0	0	1	0
55	1	26.1	98.6	0.54	3	0.89	0	3	1	0	130	78	0	97	4.57	69	96	0	5.7	1.74	0	5.9	70.28	1	0	0	0	1	2	0	#NULL!	27.1	103.9	63	78	5.8	140	75	1	1	0	1	1	4	1
84	1	21.1	70.0	0.46	1	0.80	1	0	0	0	122	68	1	103	4.63	56	113	0	6.1	1.81	0	4.8	74.06	0	0	0	1	1	2	0	#NULL!	20.0	#NULL!	66	60	6.3	123	67	#NULL!	1	0	0	1	#NULL!	#NULL!
75	2	21.4	84.0	0.58	4	0.95	0	0	0	0	136	72	1	72	4.28	70	113	0	5.4	1.69	0	5.5	69.79	1	0	0	1	0	2	0	#NULL!	21.7	#NULL!	70	129	5.7	141	77	#NULL!	1	0	0	1	#NULL!	#NULL!
64	2	21.0	73.2	0.49	2	0.84	0	1	1	0	133	66	0	41	3.71	74	106	0	7.7	2.04	1	5.0	77.31	0	0	0	1	1	2	0	#NULL!	#NULL!	#NULL!	#NULL!	#NULL!	#NULL!	#NULL!	#NULL!	#NULL!	#NULL!	#NULL!	#NULL!	#NULL!	#NULL!	#NULL!
76	2	21.5	70.8	0.50	2	0.80	0	1	0	0	109	63	0	54	3.99	67	149	1	5.6	1.72	0	4.8	69.64	0	0	1	0	1	2	0	#NULL!	21.4	#NULL!	65	70	5.7	124	68	#NULL!	0	0	1	1	#NULL!	#NULL!
67	1	19.5	75.0	0.45	1	0.86	0	3	1	0	120	71	0	61	4.11	99	102	0	5.2	1.65	0	6.3	69.72	0	0	0	0	0	0	0	#NULL!	20.1	75.5	86	100	5.3	139	76	0	1	0	0	0	1	0
76	2	22.3	86.8	0.63	4	1.07	0	0	0	0	154	80	0	50	3.91	63	69	0	5.2	1.65	0	5.5	58.41	1	0	0	1	0	2	0	#NULL!	#NULL!	#NULL!	#NULL!	#NULL!	#NULL!	#NULL!	#NULL!	#NULL!	#NULL!	#NULL!	#NULL!	#NULL!	#NULL!	#NULL!
71	2	23.6	86.6	0.60	4	0.92	0	0	0	0	151	89	1	97	4.57	56	97	1	5.7	1.74	0	4.4	72.13	1	0	1	1	1	4	1	#NULL!	#NULL!	#NULL!	#NULL!	#NULL!	#NULL!	#NULL!	#NULL!	#NULL!	#NULL!	#NULL!	#NULL!	#NULL!	#NULL!	#NULL!
56	2	28.3	96.6	0.65	4	0.94	0	0	0	0	149	89	0	228	5.43	34	209	0	5.4	1.69	0	5.7	88.83	1	1	1	1	0	4	1	#NULL!	32.6	105.4	47	124	6.6	202	113	1	1	0	1	1	4	1
77	2	25.5	92.8	0.61	4	1.01	0	0	0	0	133	79	1	168	5.12	104	81	1	5.7	1.74	0	6.9	69.49	1	1	1	1	1	5	1	#NULL!	#NULL!	#NULL!	#NULL!	#NULL!	#NULL!	#NULL!	#NULL!	#NULL!	#NULL!	#NULL!	#NULL!	#NULL!	#NULL!	#NULL!
78	2	23.5	80.0	0.55	3	0.89	0	0	0	0	102	50	0	125	4.83	45	96	0	5.7	1.74	0	5.8	65.42	1	0	1	0	1	3	1	#NULL!	#NULL!	#NULL!	#NULL!	#NULL!	#NULL!	#NULL!	#NULL!	#NULL!	#NULL!	#NULL!	#NULL!	#NULL!	#NULL!	#NULL!
80	1	23.9	81.0	0.49	2	0.84	1	1	0	0	152	80	1	104	4.64	57	118	0	5.7	1.74	0	7.2	69.31	0	0	0	1	1	2	0	#NULL!	#NULL!	#NULL!	#NULL!	#NULL!	#NULL!	#NULL!	#NULL!	#NULL!	#NULL!	#NULL!	#NULL!	#NULL!	#NULL!	#NULL!
76	1	23.6	84.8	0.54	3	0.95	1	3	0	0	152	84	1	79	4.37	67	113	0	5.7	1.74	0	6.6	72.84	0	0	0	1	1	2	0	#NULL!	#NULL!	#NULL!	#NULL!	#NULL!	#NULL!	#NULL!	#NULL!	#NULL!	#NULL!	#NULL!	#NULL!	#NULL!	#NULL!	#NULL!
90	1	24.2	83.0	0.53	3	0.89	0	0	1	0	134	66	0	117	4.76	41	111	0	6.1	1.81	0	5.6	48.33	0	0	0	0	1	1	0	#NULL!	#NULL!	#NULL!	#NULL!	#NULL!	#NULL!	#NULL!	#NULL!	#NULL!	#NULL!	#NULL!	#NULL!	#NULL!	#NULL!	#NULL!
71	1	21.5	80.9	0.50	2	0.89	0	0	0	0	144	79	1	76	4.33	79	193	0	6.8	1.92	1	6.2	77.19	0	0	0	1	1	2	0	#NULL!	#NULL!	#NULL!	#NULL!	#NULL!	#NULL!	#NULL!	#NULL!	#NULL!	#NULL!	#NULL!	#NULL!	#NULL!	#NULL!	#NULL!
82	1	19.0	72.5	0.46	1	0.85	0	3	0	0	147	68	1	75	4.32	71	119	0	5.5	1.70	0	5.5	67.99	0	0	0	1	1	2	0	#NULL!	#NULL!	#NULL!	#NULL!	#NULL!	#NULL!	#NULL!	#NULL!	#NULL!	#NULL!	#NULL!	#NULL!	#NULL!	#NULL!	#NULL!
66	1	24.3	84.2	0.51	2	0.92	1	3	1	0	153	89	0	223	5.41	43	117	0	9.7	2.27	0	4.3	89.63	0	1	0	1	1	3	1	#NULL!	#NULL!	#NULL!	#NULL!	#NULL!	#NULL!	#NULL!	#NULL!	#NULL!	#NULL!	#NULL!	#NULL!	#NULL!	#NULL!	#NULL!
68	1	25.3	86.2	0.52	3	0.91	1	3	1	0	133	85	1	167	5.12	74	128	0	5.6	1.72	0	7.6	68.33	1	1	0	1	1	4	1	#NULL!	25.6	83.6	74	135	5.9	124	79	0	1	0	0	1	2	0
73	2	26.7	88.7	0.60	4	0.95	0	0	1	0	141	81	0	62	4.13	51	116	0	5.8	1.76	0	4.5	68.91	1	0	0	1	1	3	1	#NULL!	28.5	#NULL!	53	76	6.0	151	86	#NULL!	1	0	0	1	#NULL!	#NULL!
72	2	21.3	74.9	0.52	2	0.88	0	0	0	0	140	83	0	81	4.39	85	138	0	5.9	1.77	0	4.8	71.28	0	0	0	1	1	2	0	#NULL!	23.9	#NULL!	82	90	5.9	145	75	#NULL!	1	0	0	1	#NULL!	#NULL!
60	1	23.5	84.4	0.52	2	1.02	3	3	0	0	125	79	1	131	4.88	62	69	0	5.2	1.65	0	7.1	80.19	0	0	0	1	0	1	0	#NULL!	24.1	85.0	52	88	5.3	142	72	1	1	0	0	0	2	0
66	1	19.0	74.0	0.44	1	0.81	0	2	0	0	134	80	0	70	4.25	90	149	0	5.3	1.67	0	5.6	76.88	0	0	0	1	0	1	0	#NULL!	18.6	73.0	91	114	5.5	132	79	0	1	0	0	0	1	0
60	1	21.9	75.6	0.48	2	0.85	3	3	0	0	119	74	0	90	4.50	58	71	0	6.8	1.92	1	7.0	80.19	0	0	0	0	1	1	0	#NULL!	20.4	74.6	62	158	7.6	125	76	0	0	1	0	1	2	0
74	1	24.0	85.8	0.54	3	0.90	0	3	0	0	113	74	1	63	4.14	58	112	0	5.7	1.74	0	7.7	73.07	1	0	0	1	1	3	1	#NULL!	23.4	#NULL!	49	109	5.8	108	65	#NULL!	1	0	0	1	#NULL!	#NULL!
66	1	18.1	68.9	0.41	1	0.83	0	1	1	0	126	78	0	79	4.37	65	69	0	5.4	1.69	0	5.8	78.58	0	0	0	0	0	0	0	#NULL!	18.0	70.3	76	48	5.3	131	84	0	1	0	0	0	1	0
61	2	23.5	76.7	0.49	2	0.83	0	0	1	0	152	79	0	73	4.29	53	78	0	5.6	1.72	0	3.1	86.35	0	0	0	1	1	2	0	#NULL!	24.3	77.2	51	45	5.7	128	84	0	0	0	0	1	1	0
60	2	21.9	79.8	0.52	3	0.88	0	1	0	0	101	72	0	73	4.29	85	151	0	5.2	1.65	0	4.5	74.24	0	0	0	0	0	0	0	#NULL!	23.2	76.4	93	69	5.6	95	69	0	0	0	1	1	2	0
64	2	22.3	81.6	0.52	3	0.88	0	1	1	0	154	90	0	47	3.85	60	136	0	5.2	1.65	0	5.0	72.18	1	0	0	1	0	2	0	#NULL!	22.0	78.9	61	86	5.4	151	84	0	1	0	0	0	1	0
70	2	23.0	85.9	0.58	4	1.01	0	0	0	0	143	74	1	188	5.24	58	116	1	6.7	1.90	0	4.9	72.64	1	1	1	1	1	5	1	#NULL!	#NULL!	#NULL!	#NULL!	#NULL!	#NULL!	#NULL!	#NULL!	#NULL!	#NULL!	#NULL!	#NULL!	#NULL!	#NULL!	#NULL!
69	2	19.6	73.0	0.49	2	0.85	0	0	1	0	95	54	0	83	4.42	62	155	0	5.4	1.69	0	5.0	75.04	0	0	0	0	0	0	0	#NULL!	19.7	74.6	67	99	5.6	94	54	0	1	0	0	1	2	0
84	1	20.3	71.5	0.49	2	0.88	0	0	1	0	152	83	1	139	4.93	43	125	1	5.6	1.72	0	7.1	45.80	0	0	1	1	1	3	1	#NULL!	#NULL!	#NULL!	#NULL!	#NULL!	#NULL!	#NULL!	#NULL!	#NULL!	#NULL!	#NULL!	#NULL!	#NULL!	#NULL!	#NULL!
63	1	21.0	86.9	0.48	2	0.91	0	1	0	0	121	67	0	109	4.69	56	155	0	5.5	1.70	0	5.9	79.81	1	0	0	0	1	2	0	#NULL!	21.1	89.0	54	169	5.5	133	69	1	1	1	0	0	3	1
80	1	21.9	80.0	0.50	2	0.88	1	2	0	1	159	80	1	37	3.61	76	98	0	5.3	1.67	0	5.5	70.05	0	0	0	1	0	1	0	#NULL!	22.1	#NULL!	65	73	5.6	112	62	#NULL!	1	0	0	1	#NULL!	#NULL!
72	2	24.3	79.1	0.53	3	0.83	0	0	0	0	119	75	0	76	4.33	52	106	1	5.7	1.74	0	5.8	71.98	0	0	1	0	1	2	0	#NULL!	23.1	#NULL!	54	81	5.6	128	76	#NULL!	0	0	1	1	#NULL!	#NULL!
76	2	21.5	78.6	0.56	3	0.95	0	0	1	0	93	50	0	42	3.74	67	82	1	5.8	1.76	0	5.8	66.34	0	0	1	0	1	2	0	#NULL!	#NULL!	#NULL!	#NULL!	#NULL!	#NULL!	#NULL!	#NULL!	#NULL!	#NULL!	#NULL!	#NULL!	#NULL!	#NULL!	#NULL!
65	2	17.9	70.5	0.48	2	0.92	0	0	1	0	141	73	0	114	4.74	43	99	0	5.9	1.77	0	4.0	86.40	0	0	1	1	1	3	1	#NULL!	20.8	76.9	40	71	5.9	153	83	0	1	0	1	1	3	1
70	2	24.2	85.0	0.59	4	0.93	0	1	1	0	153	76	0	153	5.03	78	137	0	5.9	1.77	0	4.5	80.51	1	1	0	1	1	4	1	#NULL!	#NULL!	#NULL!	#NULL!	#NULL!	#NULL!	#NULL!	#NULL!	#NULL!	#NULL!	#NULL!	#NULL!	#NULL!	#NULL!	#NULL!
78	1	20.1	74.2	0.48	1	0.88	0	1	0	0	127	82	1	101	4.62	64	74	0	5.6	1.72	0	6.0	72.23	0	0	0	1	1	2	0	#NULL!	#NULL!	#NULL!	#NULL!	#NULL!	#NULL!	#NULL!	#NULL!	#NULL!	#NULL!	#NULL!	#NULL!	#NULL!	#NULL!	#NULL!
72	2	25.7	86.2	0.55	3	1.04	0	0	0	0	153	85	0	81	4.39	50	112	1	6.9	1.93	0	3.8	73.87	1	0	1	1	1	4	1	#NULL!	#NULL!	#NULL!	#NULL!	#NULL!	#NULL!	#NULL!	#NULL!	#NULL!	#NULL!	#NULL!	#NULL!	#NULL!	#NULL!	#NULL!
69	2	19.9	67.2	0.45	1	0.79	0	0	0	0	144	77	0	113	4.73	40	104	0	5.2	1.65	0	3.2	74.65	0	0	1	1	0	2	0	#NULL!	#NULL!	#NULL!	#NULL!	#NULL!	#NULL!	#NULL!	#NULL!	#NULL!	#NULL!	#NULL!	#NULL!	#NULL!	#NULL!	#NULL!
73	1	26.6	92.7	0.58	4	0.97	0	3	1	0	127	72	1	60	4.09	52	114	0	5.5	1.70	0	6.4	74.81	1	0	0	1	1	3	1	#NULL!	26.4	#NULL!	50	56	5.5	114	62	#NULL!	1	0	0	0	#NULL!	#NULL!
77	2	23.4	78.0	0.53	3	0.90	0	0	1	0	149	88	1	44	3.78	63	87	1	6.0	1.79	0	4.9	69.84	0	0	1	1	1	3	1	#NULL!	22.9	#NULL!	61	67	6.1	142	79	#NULL!	1	0	1	1	#NULL!	#NULL!
78	1	21.6	81.0	0.54	3	0.96	0	1	1	0	147	84	0	76	4.33	55	96	0	5.6	1.72	0	7.1	67.85	0	0	0	1	1	2	0	#NULL!	#NULL!	#NULL!	#NULL!	#NULL!	#NULL!	#NULL!	#NULL!	#NULL!	#NULL!	#NULL!	#NULL!	#NULL!	#NULL!	#NULL!
79	2	22.1	71.2	0.51	2	0.83	0	0	1	0	119	66	1	91	4.51	70	98	1	5.5	1.70	0	4.5	69.95	0	0	1	1	1	3	1	#NULL!	21.6	#NULL!	58	111	5.7	122	71	#NULL!	1	0	1	1	#NULL!	#NULL!
76	1	18.5	69.0	0.42	1	0.79	0	1	0	0	150	77	0	61	4.11	62	109	0	5.3	1.67	0	4.0	79.95	0	0	0	1	0	1	0	#NULL!	18.5	#NULL!	59	50	5.6	113	68	#NULL!	0	0	0	1	#NULL!	#NULL!
63	2	19.4	76.5	0.49	2	0.88	0	0	0	0	108	66	0	89	4.49	60	148	0	5.4	1.69	0	3.4	83.46	0	0	0	0	0	0	0	#NULL!	19.6	74.7	59	108	5.6	108	65	0	0	0	0	1	1	0
76	2	19.8	80.0	0.54	3	0.94	0	0	0	0	120	57	0	70	4.25	65	105	1	5.8	1.76	0	5.5	71.44	1	0	1	0	1	3	1	#NULL!	20.4	#NULL!	65	52	5.9	106	55	#NULL!	0	0	1	1	#NULL!	#NULL!
78	2	22.3	75.4	0.51	2	0.86	0	0	0	0	152	82	0	71	4.26	74	112	0	5.6	1.72	0	3.4	72.42	0	0	0	1	1	2	0	#NULL!	23.6	#NULL!	82	89	5.7	137	81	#NULL!	1	0	0	1	#NULL!	#NULL!
77	2	19.3	67.0	0.45	1	0.77	0	1	0	0	131	67	0	57	4.04	71	95	0	5.4	1.69	0	4.4	70.94	0	0	0	0	0	0	0	#NULL!	#NULL!	#NULL!	#NULL!	#NULL!	#NULL!	#NULL!	#NULL!	#NULL!	#NULL!	#NULL!	#NULL!	#NULL!	#NULL!	#NULL!
73	1	26.3	87.4	0.56	3	0.95	0	3	1	0	115	78	1	123	4.81	42	131	0	5.4	1.69	0	6.8	69.94	1	0	0	1	0	2	0	#NULL!	#NULL!	#NULL!	#NULL!	#NULL!	#NULL!	#NULL!	#NULL!	#NULL!	#NULL!	#NULL!	#NULL!	#NULL!	#NULL!	#NULL!
60	1	19.8	73.0	0.45	1	0.82	3	0	1	0	123	77	0	79	4.37	44	136	0	5.5	1.70	0	4.7	78.94	0	0	0	0	1	1	0	#NULL!	19.2	69.5	56	79	5.6	124	76	0	0	0	0	1	1	0
66	2	19.8	74.2	0.48	2	0.85	0	1	0	0	138	80	0	102	4.62	80	110	0	5.0	1.61	0	3.9	70.00	0	0	0	1	0	1	0	#NULL!	18.5	72.5	90	71	5.2	138	82	0	1	0	0	0	1	0
73	1	20.7	74.4	0.45	1	0.80	1	3	0	0	137	76	1	77	4.34	79	114	0	5.7	1.74	0	5.8	70.97	0	0	0	1	1	2	0	#NULL!	19.4	#NULL!	81	80	5.5	143	78	#NULL!	1	0	0	0	#NULL!	#NULL!
74	1	23.9	83.8	0.53	3	0.98	0	1	0	0	154	83	1	88	4.48	56	123	0	6.2	1.82	0	5.1	68.48	0	0	0	1	1	2	0	#NULL!	24.8	#NULL!	52	97	6.4	145	74	#NULL!	1	0	0	1	#NULL!	#NULL!
75	2	23.3	80.0	0.56	4	0.90	0	0	0	0	183	96	1	65	4.17	68	114	0	5.3	1.67	0	4.8	76.72	1	0	0	1	0	2	0	#NULL!	#NULL!	#NULL!	#NULL!	#NULL!	#NULL!	#NULL!	#NULL!	#NULL!	#NULL!	#NULL!	#NULL!	#NULL!	#NULL!	#NULL!
73	1	23.6	85.4	0.54	3	0.96	3	0	0	0	152	84	0	86	4.45	48	139	0	6.0	1.79	1	3.8	64.30	1	0	0	1	1	3	1	#NULL!	#NULL!	#NULL!	#NULL!	#NULL!	#NULL!	#NULL!	#NULL!	#NULL!	#NULL!	#NULL!	#NULL!	#NULL!	#NULL!	#NULL!
85	1	22.4	89.0	0.52	2	0.95	1	3	1	0	156	81	1	74	4.30	68	88	0	5.1	1.63	0	6.7	55.55	1	0	0	1	0	2	0	#NULL!	#NULL!	#NULL!	#NULL!	#NULL!	#NULL!	#NULL!	#NULL!	#NULL!	#NULL!	#NULL!	#NULL!	#NULL!	#NULL!	#NULL!
61	1	21.6	88.0	0.53	3	0.96	1	3	1	0	152	91	1	98	4.58	53	119	0	5.9	1.77	0	5.3	76.46	1	0	0	1	1	3	1	#NULL!	22.0	87.8	62	92	6.0	137	86	1	1	0	0	1	3	1
66	1	22.5	84.4	0.50	2	0.92	3	0	0	0	111	73	0	140	4.94	33	130	0	5.4	1.69	0	6.5	73.12	0	0	1	0	0	1	0	#NULL!	21.7	81.0	34	230	5.6	104	69	0	0	1	1	1	3	1
75	1	22.1	71.6	0.47	1	0.84	3	0	1	0	122	76	1	135	4.91	64	116	0	5.7	1.74	0	6.4	70.33	0	0	0	1	1	2	0	#NULL!	21.3	#NULL!	55	105	6.1	100	64	#NULL!	1	0	0	1	#NULL!	#NULL!
70	1	24.2	79.4	0.52	3	0.89	0	1	0	0	128	82	0	131	4.88	43	117	0	5.7	1.74	0	5.0	76.41	0	0	0	0	1	1	0	#NULL!	23.8	80.6	51	93	5.7	127	82	0	0	0	0	1	1	0
69	2	19.0	69.5	0.48	1	0.87	0	0	0	0	144	79	1	81	4.39	70	108	0	5.6	1.72	0	5.1	70.88	0	0	0	1	1	2	0	#NULL!	#NULL!	#NULL!	#NULL!	#NULL!	#NULL!	#NULL!	#NULL!	#NULL!	#NULL!	#NULL!	#NULL!	#NULL!	#NULL!	#NULL!
67	2	21.4	81.1	0.53	3	0.90	0	0	0	0	131	75	0	105	4.65	60	198	0	6.3	1.84	0	4.1	74.55	1	0	0	1	1	3	1	#NULL!	21.4	82.2	63	117	6.6	125	73	1	0	0	1	1	3	1
63	2	24.4	83.4	0.57	4	0.90	0	0	0	0	145	76	1	95	4.55	64	119	0	5.8	1.76	0	4.8	80.94	1	0	0	1	1	3	1	#NULL!	24.5	82.7	73	76	5.9	139	75	1	1	0	0	1	3	1
65	1	25.4	84.8	0.54	3	0.94	0	1	0	0	130	78	1	103	4.63	54	89	1	6.1	1.81	1	6.6	73.98	0	0	1	1	1	3	1	#NULL!	24.9	85.2	50	143	7.1	122	77	1	1	0	1	1	4	1
66	1	26.4	91.2	0.56	3	0.96	0	3	0	0	121	77	1	54	3.99	70	174	0	5.7	1.74	0	6.4	67.54	1	0	0	1	1	3	1	#NULL!	26.9	90.9	54	63	5.8	120	78	1	1	0	0	1	3	1
63	2	27.4	89.3	0.60	4	0.91	0	0	0	0	134	78	0	74	4.30	65	88	1	6.0	1.79	0	5.1	76.68	1	0	1	1	1	4	1	#NULL!	28.2	89.6	64	108	6.3	122	68	1	0	0	1	1	3	1
59	2	21.2	82.9	0.53	3	0.92	0	1	0	0	138	83	0	55	4.01	89	97	0	6.5	1.87	1	4.4	85.30	1	0	0	1	1	3	1	#NULL!	19.9	79.6	78	45	6.3	106	71	1	0	0	0	1	2	0
61	1	27.3	95.6	0.57	4	0.99	1	0	0	0	156	86	1	79	4.37	55	149	0	5.8	1.76	0	6.3	77.21	1	0	0	1	1	3	1	#NULL!	27.0	93.9	55	67	5.8	141	81	1	1	0	0	1	3	1
66	1	20.1	74.7	0.45	1	0.86	0	1	0	0	191	103	0	141	4.95	58	113	0	5.8	1.76	0	3.7	76.47	0	0	0	1	1	2	0	#NULL!	#NULL!	#NULL!	#NULL!	#NULL!	#NULL!	#NULL!	#NULL!	#NULL!	#NULL!	#NULL!	#NULL!	#NULL!	#NULL!	#NULL!
62	2	20.8	76.1	0.50	2	0.85	0	0	0	0	129	65	1	75	4.32	66	106	0	5.6	1.72	0	4.5	84.60	0	0	0	1	1	2	0	#NULL!	21.0	76.6	59	117	5.8	153	80	0	1	0	0	1	2	0
69	2	21.3	72.0	0.46	1	0.78	0	1	0	0	112	67	0	61	4.11	126	97	1	5.8	1.76	0	3.2	79.01	0	0	1	0	1	2	0	#NULL!	21.8	74.5	105	59	6.1	131	72	0	1	0	0	1	2	0
69	2	18.7	73.2	0.47	1	0.86	0	1	0	0	116	75	0	109	4.69	52	176	0	5.2	1.65	0	4.8	78.53	0	0	0	0	0	0	0	#NULL!	#NULL!	#NULL!	#NULL!	#NULL!	#NULL!	#NULL!	#NULL!	#NULL!	#NULL!	#NULL!	#NULL!	#NULL!	#NULL!	#NULL!
70	1	24.1	88.9	0.54	3	0.99	1	2	1	0	147	70	1	178	5.18	43	156	0	6.6	1.89	1	5.3	70.43	1	1	0	1	1	4	1	#NULL!	23.2	89.6	51	141	6.1	142	64	1	1	0	0	1	3	1
69	2	17.9	68.3	0.45	1	0.85	0	0	0	0	122	71	0	102	4.62	66	122	0	5.7	1.74	0	4.5	57.84	0	0	0	0	1	1	0	#NULL!	#NULL!	#NULL!	#NULL!	#NULL!	#NULL!	#NULL!	#NULL!	#NULL!	#NULL!	#NULL!	#NULL!	#NULL!	#NULL!	#NULL!
62	2	29.7	99.8	0.66	4	1.00	0	0	0	0	140	91	1	74	4.30	58	125	0	5.4	1.69	0	5.2	78.82	1	0	0	1	0	2	0	#NULL!	#NULL!	#NULL!	#NULL!	#NULL!	#NULL!	#NULL!	#NULL!	#NULL!	#NULL!	#NULL!	#NULL!	#NULL!	#NULL!	#NULL!
63	2	20.8	73.3	0.48	2	0.85	0	2	0	0	108	63	0	41	3.71	69	126	0	5.6	1.72	0	3.9	77.86	0	0	0	0	1	1	0	#NULL!	#NULL!	#NULL!	#NULL!	#NULL!	#NULL!	#NULL!	#NULL!	#NULL!	#NULL!	#NULL!	#NULL!	#NULL!	#NULL!	#NULL!
62	1	18.7	69.6	0.41	1	0.82	1	1	0	0	141	82	1	123	4.81	58	114	0	5.8	1.76	1	10.3	40.31	0	0	0	1	1	2	0	#NULL!	#NULL!	#NULL!	#NULL!	#NULL!	#NULL!	#NULL!	#NULL!	#NULL!	#NULL!	#NULL!	#NULL!	#NULL!	#NULL!	#NULL!
56	2	21.2	72.1	0.49	2	0.81	0	1	0	0	114	76	0	57	4.04	64	127	0	5.4	1.69	0	4.0	79.37	0	0	0	0	0	0	0	#NULL!	21.0	71.7	64	54	5.5	112	77	0	0	0	0	0	0	0
60	1	21.1	80.0	0.46	1	0.88	1	3	0	0	111	74	0	73	4.29	85	179	0	5.6	1.72	0	5.2	77.37	0	0	0	0	1	1	0	#NULL!	20.8	78.4	90	72	5.9	118	73	0	0	0	1	1	2	0
67	2	27.8	86.8	0.59	4	0.89	0	0	0	0	133	71	1	185	5.22	50	150	0	5.4	1.69	0	4.5	73.47	1	1	0	1	0	3	1	#NULL!	28.2	85.8	58	93	5.5	145	81	1	1	0	0	0	2	0
84	1	23.3	90.4	0.54	3	0.96	1	1	0	0	136	80	0	188	5.24	44	152	0	5.9	1.77	0	7.0	66.02	1	1	0	1	1	4	1	#NULL!	#NULL!	#NULL!	#NULL!	#NULL!	#NULL!	#NULL!	#NULL!	#NULL!	#NULL!	#NULL!	#NULL!	#NULL!	#NULL!	#NULL!
83	2	19.4	73.0	0.49	2	0.89	0	0	1	0	144	72	1	105	4.65	38	104	0	5.5	1.70	0	3.8	70.75	0	0	1	1	1	3	1	#NULL!	#NULL!	#NULL!	#NULL!	#NULL!	#NULL!	#NULL!	#NULL!	#NULL!	#NULL!	#NULL!	#NULL!	#NULL!	#NULL!	#NULL!
80	1	20.3	70.0	0.46	1	0.82	1	0	0	1	92	55	0	67	4.20	63	79	0	5.3	1.67	0	4.4	72.04	0	0	0	0	0	0	0	#NULL!	#NULL!	#NULL!	#NULL!	#NULL!	#NULL!	#NULL!	#NULL!	#NULL!	#NULL!	#NULL!	#NULL!	#NULL!	#NULL!	#NULL!
76	1	24.0	94.0	0.56	3	1.00	1	1	1	0	163	89	0	192	5.26	36	148	1	5.6	1.72	0	6.8	51.05	1	1	1	1	1	5	1	#NULL!	#NULL!	#NULL!	#NULL!	#NULL!	#NULL!	#NULL!	#NULL!	#NULL!	#NULL!	#NULL!	#NULL!	#NULL!	#NULL!	#NULL!
74	2	20.8	79.1	0.52	3	0.92	0	0	0	0	113	61	1	140	4.94	62	83	1	5.6	1.72	0	4.8	70.62	0	0	1	1	1	3	1	#NULL!	20.9	#NULL!	70	106	5.7	119	63	#NULL!	1	0	1	1	#NULL!	#NULL!
78	2	20.7	82.4	0.58	4	0.96	0	0	0	0	135	78	1	94	4.54	96	95	1	5.6	1.72	0	5.1	69.01	1	0	1	1	1	4	1	#NULL!	#NULL!	#NULL!	#NULL!	#NULL!	#NULL!	#NULL!	#NULL!	#NULL!	#NULL!	#NULL!	#NULL!	#NULL!	#NULL!	#NULL!
70	1	18.1	72.6	0.43	1	0.83	3	3	0	0	145	88	0	66	4.19	111	87	0	5.6	1.72	0	7.0	74.75	0	0	0	1	1	2	0	#NULL!	19.6	74.6	93	94	5.6	148	84	0	1	0	0	1	2	0
82	1	25.2	91.0	0.55	3	0.96	3	0	0	0	120	70	0	96	4.56	39	143	0	5.4	1.69	0	5.2	69.08	1	0	1	0	0	2	0	#NULL!	#NULL!	#NULL!	#NULL!	#NULL!	#NULL!	#NULL!	#NULL!	#NULL!	#NULL!	#NULL!	#NULL!	#NULL!	#NULL!	#NULL!
81	2	17.6	72.0	0.47	1	0.84	0	0	0	0	148	80	0	73	4.29	76	156	0	5.7	1.74	0	3.6	61.97	0	0	0	1	1	2	0	#NULL!	#NULL!	#NULL!	#NULL!	#NULL!	#NULL!	#NULL!	#NULL!	#NULL!	#NULL!	#NULL!	#NULL!	#NULL!	#NULL!	#NULL!
62	1	36.1	114.0	0.67	4	0.98	1	1	0	0	139	107	1	82	4.41	59	178	0	5.6	1.72	0	9.1	63.00	1	0	0	1	1	3	1	#NULL!	33.9	102.5	58	80	5.6	135	90	1	1	0	0	1	3	1
66	1	23.1	80.6	0.47	1	0.89	0	1	0	1	132	83	0	98	4.58	92	86	0	5.4	1.69	0	5.5	76.07	0	0	0	1	0	1	0	#NULL!	#NULL!	#NULL!	#NULL!	#NULL!	#NULL!	#NULL!	#NULL!	#NULL!	#NULL!	#NULL!	#NULL!	#NULL!	#NULL!	#NULL!
82	1	21.0	81.4	0.51	2	0.91	0	0	0	1	98	61	0	150	5.01	39	113	0	5.2	1.65	0	5.8	64.44	0	1	1	0	0	2	0	#NULL!	#NULL!	#NULL!	#NULL!	#NULL!	#NULL!	#NULL!	#NULL!	#NULL!	#NULL!	#NULL!	#NULL!	#NULL!	#NULL!	#NULL!
74	2	21.7	84.0	0.56	3	0.95	0	0	1	0	151	80	1	64	4.16	80	120	0	5.4	1.69	0	3.9	57.49	1	0	0	1	0	2	0	#NULL!	21.2	#NULL!	61	75	5.5	138	74	#NULL!	1	0	0	0	#NULL!	#NULL!
61	1	23.4	83.1	0.52	3	0.92	3	0	0	0	101	70	0	137	4.92	52	99	1	5.7	1.74	0	6.1	59.91	0	0	1	0	1	2	0	#NULL!	#NULL!	#NULL!	#NULL!	#NULL!	#NULL!	#NULL!	#NULL!	#NULL!	#NULL!	#NULL!	#NULL!	#NULL!	#NULL!	#NULL!
65	1	19.3	74.4	0.43	1	0.82	0	3	0	0	162	94	1	52	3.95	74	70	0	5.4	1.69	0	5.8	85.20	0	0	0	1	0	1	0	#NULL!	18.8	73.0	76	48	5.6	165	93	0	1	0	0	1	2	0
82	1	24.1	86.4	0.57	4	0.97	0	2	1	1	111	58	1	90	4.50	67	129	0	7.0	1.95	1	4.9	70.63	1	0	0	1	1	3	1	#NULL!	#NULL!	#NULL!	#NULL!	#NULL!	#NULL!	#NULL!	#NULL!	#NULL!	#NULL!	#NULL!	#NULL!	#NULL!	#NULL!	#NULL!
79	2	17.2	62.4	0.44	1	0.79	0	0	0	0	143	74	0	154	5.04	41	144	0	5.9	1.77	0	5.8	67.86	0	1	1	1	1	4	1	#NULL!	#NULL!	#NULL!	#NULL!	#NULL!	#NULL!	#NULL!	#NULL!	#NULL!	#NULL!	#NULL!	#NULL!	#NULL!	#NULL!	#NULL!
65	2	23.6	77.3	0.55	3	0.88	0	0	0	0	135	74	1	152	5.02	43	91	1	5.7	1.74	0	5.2	58.64	0	1	1	1	1	4	1	#NULL!	23.1	73.6	50	163	5.7	124	66	0	1	1	1	1	4	1
59	2	18.8	69.4	0.46	1	0.84	0	0	0	0	139	89	0	219	5.39	48	103	1	5.7	1.74	0	6.4	68.93	0	1	1	1	1	4	1	#NULL!	20.6	72.7	44	261	5.8	145	90	0	1	1	1	1	4	1
70	2	23.2	77.1	0.53	3	0.87	0	2	0	0	116	67	0	91	4.51	66	131	0	5.4	1.69	0	3.9	82.80	0	0	0	0	0	0	0	#NULL!	24.5	78.0	69	79	5.5	124	70	0	0	0	0	0	0	0
78	2	20.8	86.2	0.57	4	0.98	0	0	0	0	120	73	0	73	4.29	108	128	0	5.9	1.77	0	5.8	68.33	1	0	0	0	1	2	0	#NULL!	#NULL!	#NULL!	#NULL!	#NULL!	#NULL!	#NULL!	#NULL!	#NULL!	#NULL!	#NULL!	#NULL!	#NULL!	#NULL!	#NULL!
72	2	25.7	87.3	0.61	4	0.93	0	0	1	0	131	67	0	174	5.16	41	72	0	5.7	1.74	0	2.9	64.95	1	1	1	1	1	5	1	#NULL!	25.1	#NULL!	53	62	5.5	130	66	#NULL!	1	0	1	0	#NULL!	#NULL!
75	1	21.5	78.2	0.48	2	0.91	0	2	0	0	120	64	1	67	4.20	69	101	0	5.7	1.74	0	4.9	75.50	0	0	0	1	1	2	0	#NULL!	21.3	#NULL!	71	61	5.7	123	66	#NULL!	1	0	0	1	#NULL!	#NULL!
62	2	24.0	82.1	0.51	2	0.83	0	0	0	0	148	93	0	71	4.26	69	130	1	6.1	1.81	0	3.9	77.61	1	0	1	1	1	4	1	#NULL!	25.5	83.9	54	150	6.2	131	81	1	1	1	1	1	5	1
66	2	21.5	82.0	0.55	3	0.92	0	1	1	0	94	64	0	102	4.62	57	207	0	5.6	1.72	0	4.3	75.08	1	0	0	0	1	2	0	#NULL!	#NULL!	#NULL!	#NULL!	#NULL!	#NULL!	#NULL!	#NULL!	#NULL!	#NULL!	#NULL!	#NULL!	#NULL!	#NULL!	#NULL!
66	2	20.7	74.2	0.50	2	0.88	0	1	1	0	104	70	0	103	4.63	82	124	0	5.5	1.70	0	5.6	73.64	0	0	0	0	1	1	0	#NULL!	19.8	73.4	82	100	5.7	128	77	0	0	0	0	1	1	0
67	2	21.5	77.5	0.48	1	0.84	0	0	0	0	120	67	0	57	4.04	60	143	0	6.1	1.81	0	4.1	74.18	0	0	0	0	1	1	0	#NULL!	21.1	78.6	73	41	6.2	114	61	0	0	0	0	1	1	0
66	1	18.4	72.1	0.45	1	0.90	1	0	0	0	117	70	0	60	4.09	58	109	0	7.9	2.07	1	6.6	76.07	0	0	0	0	1	1	0	#NULL!	17.7	68.2	78	49	8.3	128	66	0	0	0	0	1	1	0
65	2	23.8	82.0	0.52	2	0.87	0	0	1	0	140	90	1	93	4.53	74	136	1	6.3	1.84	0	5.1	61.25	1	0	1	1	1	4	1	#NULL!	23.6	83.1	58	146	6.3	150	90	1	1	0	1	1	4	1
80	2	22.9	81.6	0.57	4	0.91	0	2	1	0	137	75	1	162	5.09	54	144	1	6.1	1.81	0	9.3	41.35	1	1	1	1	1	5	1	#NULL!	22.9	#NULL!	55	171	6.1	148	80	#NULL!	1	1	1	1	#NULL!	#NULL!
83	2	19.3	73.2	0.49	2	0.84	0	0	1	0	125	71	1	64	4.16	91	84	1	5.9	1.77	0	5.4	40.97	0	0	1	1	1	3	1	#NULL!	#NULL!	#NULL!	#NULL!	#NULL!	#NULL!	#NULL!	#NULL!	#NULL!	#NULL!	#NULL!	#NULL!	#NULL!	#NULL!	#NULL!
74	2	19.7	75.0	0.51	2	0.90	0	1	1	0	130	65	0	70	4.25	73	109	0	6.1	1.81	1	4.7	73.64	0	0	0	1	1	2	0	#NULL!	#NULL!	#NULL!	#NULL!	#NULL!	#NULL!	#NULL!	#NULL!	#NULL!	#NULL!	#NULL!	#NULL!	#NULL!	#NULL!	#NULL!
63	1	18.5	71.4	0.44	1	0.84	0	0	1	1	143	83	0	59	4.08	71	87	0	5.1	1.63	0	4.0	81.65	0	0	0	1	0	1	0	#NULL!	18.5	71.1	78	43	5.2	142	80	0	1	0	0	0	1	0
62	2	26.6	93.8	0.64	4	0.95	0	0	0	0	112	73	1	71	4.26	80	78	1	5.8	1.76	0	5.6	77.22	1	0	1	1	1	4	1	#NULL!	24.3	88.7	82	51	5.6	126	69	1	1	0	1	1	4	1
63	2	29.7	92.8	0.64	4	0.91	0	0	0	0	151	87	0	83	4.42	60	86	0	5.7	1.74	0	5.2	79.56	1	0	0	1	1	3	1	#NULL!	26.2	86.5	71	50	5.7	145	84	1	1	0	0	1	3	1
72	1	25.1	87.5	0.56	4	0.95	1	0	0	0	150	74	1	131	4.88	38	132	0	5.8	1.76	0	6.0	74.10	1	0	1	1	1	4	1	#NULL!	25.4	#NULL!	31	131	6.3	152	75	#NULL!	1	0	1	1	#NULL!	#NULL!
66	2	20.9	72.9	0.48	2	0.85	2	1	0	0	131	69	0	89	4.49	88	123	0	5.6	1.72	0	5.0	77.05	0	0	0	1	1	2	0	#NULL!	20.5	70.8	84	117	5.7	146	70	0	1	0	0	1	2	0
63	2	18.9	72.9	0.47	1	0.86	0	0	1	0	134	86	0	75	4.32	73	99	1	5.9	1.77	0	3.9	78.27	0	0	1	1	1	3	1	#NULL!	19.4	71.2	85	58	6.0	122	75	0	0	0	1	1	2	0
67	1	26.9	93.7	0.58	4	1.06	1	3	0	0	131	85	1	90	4.50	44	123	0	6.1	1.81	0	6.6	65.40	1	0	0	1	1	3	1	#NULL!	24.7	88.1	48	92	5.9	137	79	1	1	0	0	1	3	1
64	2	22.3	75.4	0.48	1	0.82	0	1	0	0	128	81	0	120	4.79	71	115	1	5.5	1.70	0	7.8	75.76	0	0	1	1	1	3	1	#NULL!	22.5	77.8	81	80	5.6	121	71	0	0	0	1	1	2	0
64	1	20.7	80.4	0.49	2	0.89	2	3	0	0	128	80	1	47	3.85	65	83	0	5.8	1.76	0	7.0	79.25	0	0	0	1	1	2	0	#NULL!	21.3	81.3	69	58	5.6	112	71	0	1	0	0	1	2	0
66	2	25.9	92.6	0.60	4	0.94	0	2	0	0	138	74	1	102	4.62	82	98	1	6.2	1.82	0	4.4	87.11	1	0	1	1	1	4	1	#NULL!	24.7	91.3	65	85	6.3	110	65	1	1	0	1	1	4	1
61	2	31.2	103.7	0.62	4	0.94	0	0	0	0	137	76	1	125	4.83	47	116	1	5.8	1.76	0	5.6	78.15	1	0	1	1	1	4	1	#NULL!	33.4	110.9	47	72	5.8	137	75	1	1	0	1	1	4	1
59	2	21.0	72.2	0.49	2	0.86	0	0	0	0	122	77	0	44	3.78	78	80	0	5.3	1.67	0	5.2	85.30	0	0	0	1	0	1	0	#NULL!	21.7	71.5	89	46	5.6	135	85	0	1	0	0	1	2	0
69	2	23.4	88.5	0.57	4	0.98	0	1	0	0	129	76	1	68	4.22	54	112	1	5.7	1.74	0	4.0	75.85	1	0	1	1	1	4	1	#NULL!	25.2	93.8	39	187	6.0	115	62	1	1	1	1	1	5	1
62	2	20.3	75.1	0.48	1	0.84	0	1	0	0	156	90	1	119	4.78	75	88	1	5.8	1.76	0	5.3	66.45	0	0	1	1	1	3	1	#NULL!	#NULL!	#NULL!	#NULL!	#NULL!	#NULL!	#NULL!	#NULL!	#NULL!	#NULL!	#NULL!	#NULL!	#NULL!	#NULL!	#NULL!
79	1	21.7	81.2	0.51	2	0.89	0	0	0	0	122	67	1	46	3.83	58	77	0	5.2	1.65	0	8.3	42.99	0	0	0	1	0	1	0	#NULL!	22.1	#NULL!	57	62	5.4	121	66	#NULL!	1	0	0	0	#NULL!	#NULL!
71	2	26.6	89.8	0.60	4	0.91	0	1	0	0	155	77	0	68	4.22	65	87	0	5.5	1.70	0	4.4	72.85	1	0	0	1	1	3	1	#NULL!	27.0	89.7	59	58	5.6	148	72	1	1	0	0	1	3	1
76	1	21.4	72.0	0.46	1	0.80	0	1	0	1	137	75	1	129	4.86	61	173	1	5.3	1.67	0	3.6	76.83	0	0	1	1	0	2	0	#NULL!	#NULL!	#NULL!	#NULL!	#NULL!	#NULL!	#NULL!	#NULL!	#NULL!	#NULL!	#NULL!	#NULL!	#NULL!	#NULL!	#NULL!
73	2	18.3	67.8	0.47	1	0.84	0	1	0	0	135	67	0	43	3.76	75	73	0	5.1	1.63	0	3.4	75.45	0	0	0	1	0	1	0	#NULL!	#NULL!	#NULL!	#NULL!	#NULL!	#NULL!	#NULL!	#NULL!	#NULL!	#NULL!	#NULL!	#NULL!	#NULL!	#NULL!	#NULL!
84	1	16.1	61.8	0.39	1	0.74	0	0	1	0	133	67	1	55	4.01	76	69	1	6.5	1.87	0	5.5	50.97	0	0	1	1	1	3	1	#NULL!	#NULL!	#NULL!	#NULL!	#NULL!	#NULL!	#NULL!	#NULL!	#NULL!	#NULL!	#NULL!	#NULL!	#NULL!	#NULL!	#NULL!
84	2	28.0	82.0	0.62	4	0.92	0	0	0	0	157	95	1	163	5.09	75	129	1	5.9	1.77	0	5.4	56.06	1	1	1	1	1	5	1	#NULL!	#NULL!	#NULL!	#NULL!	#NULL!	#NULL!	#NULL!	#NULL!	#NULL!	#NULL!	#NULL!	#NULL!	#NULL!	#NULL!	#NULL!
78	1	22.3	79.2	0.52	3	0.90	0	3	0	0	158	75	1	109	4.69	79	121	0	5.3	1.67	0	5.5	69.92	0	0	0	1	0	1	0	#NULL!	#NULL!	#NULL!	#NULL!	#NULL!	#NULL!	#NULL!	#NULL!	#NULL!	#NULL!	#NULL!	#NULL!	#NULL!	#NULL!	#NULL!
74	2	21.6	75.1	0.54	3	0.86	0	0	0	0	137	77	1	59	4.08	88	111	0	5.6	1.72	0	5.3	53.52	0	0	0	1	1	2	0	#NULL!	#NULL!	#NULL!	#NULL!	#NULL!	#NULL!	#NULL!	#NULL!	#NULL!	#NULL!	#NULL!	#NULL!	#NULL!	#NULL!	#NULL!
75	2	25.1	87.6	0.62	4	0.96	0	0	0	0	121	64	0	118	4.77	53	78	1	6.7	1.90	0	3.3	70.13	1	0	1	0	1	3	1	#NULL!	#NULL!	#NULL!	#NULL!	#NULL!	#NULL!	#NULL!	#NULL!	#NULL!	#NULL!	#NULL!	#NULL!	#NULL!	#NULL!	#NULL!
77	1	22.5	85.8	0.54	3	0.99	2	2	0	0	160	73	1	60	4.09	68	82	0	5.4	1.69	0	5.6	73.15	1	0	0	1	0	2	0	#NULL!	23.2	#NULL!	65	67	5.6	132	68	#NULL!	1	0	0	1	#NULL!	#NULL!
74	2	22.9	75.0	0.52	2	0.83	0	0	0	0	146	82	0	41	3.71	94	123	0	5.3	1.67	0	3.6	67.28	0	0	0	1	0	1	0	#NULL!	24.3	#NULL!	87	102	5.6	136	85	#NULL!	1	0	0	1	#NULL!	#NULL!
85	1	22.9	86.0	0.54	3	0.97	1	0	0	0	141	65	0	46	3.83	43	106	0	5.5	1.70	0	5.8	63.68	1	0	0	1	1	3	1	#NULL!	23.3	#NULL!	40	62	5.6	130	66	#NULL!	0	0	1	1	#NULL!	#NULL!
78	2	28.8	100.2	0.68	4	1.00	0	0	1	0	153	85	0	103	4.63	53	154	0	5.4	1.69	0	5.0	69.36	1	0	0	1	0	2	0	#NULL!	28.6	#NULL!	55	189	5.6	157	82	#NULL!	1	1	0	1	#NULL!	#NULL!
80	2	24.7	81.4	0.58	4	0.91	0	1	0	0	144	73	1	97	4.57	67	123	0	5.1	1.63	0	8.8	62.40	1	0	0	1	0	2	0	#NULL!	#NULL!	#NULL!	#NULL!	#NULL!	#NULL!	#NULL!	#NULL!	#NULL!	#NULL!	#NULL!	#NULL!	#NULL!	#NULL!	#NULL!
81	1	21.9	76.0	0.49	2	0.87	1	2	1	0	124	71	0	49	3.89	77	118	0	5.6	1.72	0	6.2	72.38	0	0	0	0	1	1	0	#NULL!	#NULL!	#NULL!	#NULL!	#NULL!	#NULL!	#NULL!	#NULL!	#NULL!	#NULL!	#NULL!	#NULL!	#NULL!	#NULL!	#NULL!
71	2	18.5	69.8	0.46	1	0.83	0	0	1	0	140	73	0	79	4.37	58	157	0	6.1	1.81	0	3.2	79.42	0	0	0	1	1	2	0	#NULL!	#NULL!	#NULL!	#NULL!	#NULL!	#NULL!	#NULL!	#NULL!	#NULL!	#NULL!	#NULL!	#NULL!	#NULL!	#NULL!	#NULL!
76	1	24.7	87.2	0.56	4	0.99	1	3	1	0	143	72	1	118	4.77	73	108	0	5.5	1.70	0	6.1	57.10	1	0	0	1	1	3	1	#NULL!	#NULL!	#NULL!	#NULL!	#NULL!	#NULL!	#NULL!	#NULL!	#NULL!	#NULL!	#NULL!	#NULL!	#NULL!	#NULL!	#NULL!
61	2	20.6	71.5	0.48	2	0.84	0	1	0	0	134	80	0	48	3.87	100	137	1	5.4	1.69	0	4.0	69.05	0	0	1	0	0	1	0	#NULL!	22.3	72.6	104	51	5.6	161	94	0	1	0	1	1	3	1
68	2	23.5	79.4	0.53	3	0.89	0	1	0	0	148	83	1	108	4.68	67	79	1	5.8	1.76	0	3.7	74.78	0	0	1	1	1	3	1	#NULL!	22.1	80.4	75	124	6.1	124	77	1	1	0	1	1	4	1
65	1	23.0	77.2	0.50	2	0.91	0	1	0	0	127	91	0	71	4.26	63	92	1	6.0	1.79	0	4.1	74.70	0	0	1	1	1	3	1	#NULL!	#NULL!	#NULL!	#NULL!	#NULL!	#NULL!	#NULL!	#NULL!	#NULL!	#NULL!	#NULL!	#NULL!	#NULL!	#NULL!	#NULL!
65	1	25.5	88.0	0.55	3	1.00	3	1	0	1	136	78	1	106	4.66	48	80	1	5.9	1.77	0	6.8	76.61	1	0	1	1	1	4	1	#NULL!	#NULL!	#NULL!	#NULL!	#NULL!	#NULL!	#NULL!	#NULL!	#NULL!	#NULL!	#NULL!	#NULL!	#NULL!	#NULL!	#NULL!
57	1	27.4	91.3	0.61	4	0.98	0	0	0	0	113	63	0	149	5.00	47	170	0	5.0	1.61	0	6.7	75.79	1	0	0	0	0	1	0	#NULL!	27.6	91.8	44	287	5.3	110	67	1	1	1	0	0	3	1
80	1	22.0	85.6	0.52	3	0.94	1	3	1	0	143	74	1	82	4.41	69	79	0	6.8	1.92	1	5.1	80.62	1	0	0	1	1	3	1	#NULL!	21.4	#NULL!	59	146	7.4	140	76	#NULL!	1	0	0	1	#NULL!	#NULL!
78	2	20.4	79.2	0.57	4	0.99	0	0	1	0	171	89	1	80	4.38	48	116	0	6.0	1.79	0	4.4	72.84	0	0	1	1	1	3	1	#NULL!	#NULL!	#NULL!	#NULL!	#NULL!	#NULL!	#NULL!	#NULL!	#NULL!	#NULL!	#NULL!	#NULL!	#NULL!	#NULL!	#NULL!
72	2	23.0	87.3	0.61	4	0.95	0	1	1	0	136	67	0	82	4.41	73	105	0	5.4	1.69	0	3.2	80.49	1	0	0	1	0	2	0	#NULL!	23.7	#NULL!	75	50	5.6	118	68	#NULL!	0	0	0	1	#NULL!	#NULL!
80	2	19.7	66.0	0.48	1	0.82	0	0	1	0	119	65	0	52	3.95	79	113	0	5.4	1.69	0	3.3	71.00	0	0	0	0	0	0	0	#NULL!	#NULL!	#NULL!	#NULL!	#NULL!	#NULL!	#NULL!	#NULL!	#NULL!	#NULL!	#NULL!	#NULL!	#NULL!	#NULL!	#NULL!
65	1	23.0	81.9	0.51	2	0.92	0	3	1	0	155	93	0	78	4.36	57	164	0	5.8	1.76	0	4.9	81.48	0	0	0	1	1	2	0	#NULL!	24.3	87.1	59	76	6.0	144	79	1	1	0	0	1	3	1
63	2	23.9	90.8	0.61	4	0.97	0	1	0	0	137	79	1	40	3.69	88	105	1	5.4	1.69	0	6.3	82.93	1	0	1	1	0	3	1	#NULL!	23.9	90.6	85	63	5.4	128	72	1	1	0	1	0	3	1
74	2	19.4	69.0	0.47	1	0.84	0	1	0	0	152	87	0	53	3.97	83	101	0	5.7	1.74	0	5.1	74.06	0	0	0	1	1	2	0	#NULL!	19.4	#NULL!	90	56	5.8	138	86	#NULL!	1	0	0	1	#NULL!	#NULL!
64	2	23.0	80.7	0.54	3	0.90	0	1	0	0	126	68	0	114	4.74	83	142	0	5.5	1.70	0	4.5	75.40	1	0	0	0	1	2	0	#NULL!	22.6	80.8	79	114	5.7	109	57	1	0	0	0	1	2	0
71	2	25.6	92.3	0.57	4	0.94	0	1	1	0	195	103	1	105	4.65	50	147	0	5.3	1.67	0	3.9	71.78	1	0	0	1	0	2	0	#NULL!	#NULL!	#NULL!	#NULL!	#NULL!	#NULL!	#NULL!	#NULL!	#NULL!	#NULL!	#NULL!	#NULL!	#NULL!	#NULL!	#NULL!
71	1	24.0	82.0	0.53	3	0.90	0	2	0	0	124	76	1	49	3.89	67	96	0	5.5	1.70	0	5.9	71.62	0	0	0	1	1	2	0	#NULL!	25.8	85.9	59	98	5.8	125	83	1	1	0	0	1	3	1
67	2	26.2	93.0	0.58	4	0.97	0	0	0	0	157	92	1	59	4.08	60	99	0	5.7	1.74	0	5.5	74.55	1	0	0	1	1	3	1	#NULL!	#NULL!	#NULL!	#NULL!	#NULL!	#NULL!	#NULL!	#NULL!	#NULL!	#NULL!	#NULL!	#NULL!	#NULL!	#NULL!	#NULL!
70	2	19.9	76.6	0.50	2	0.88	0	0	0	0	141	76	0	69	4.23	73	150	0	5.7	1.74	0	3.4	79.98	0	0	0	1	1	2	0	#NULL!	19.5	76.0	59	66	5.9	122	68	0	1	0	1	1	3	1
60	2	18.9	69.6	0.45	1	0.82	0	0	0	0	119	67	0	65	4.17	75	146	0	5.8	1.76	0	4.5	78.70	0	0	0	0	1	1	0	#NULL!	#NULL!	#NULL!	#NULL!	#NULL!	#NULL!	#NULL!	#NULL!	#NULL!	#NULL!	#NULL!	#NULL!	#NULL!	#NULL!	#NULL!
69	2	21.5	78.3	0.53	3	0.86	0	0	1	0	123	82	0	94	4.54	60	126	0	5.6	1.72	0	4.2	78.06	0	0	0	0	1	1	0	#NULL!	22.1	79.0	58	112	5.7	106	76	0	0	0	0	1	1	0
82	1	25.2	89.0	0.57	4	0.98	0	2	0	1	146	79	1	73	4.29	57	122	0	6.0	1.79	0	7.1	65.04	1	0	0	1	1	3	1	#NULL!	25.9	#NULL!	52	174	6.1	118	65	#NULL!	1	1	0	1	#NULL!	#NULL!
67	2	23.3	88.2	0.55	3	0.90	0	0	0	0	143	76	1	58	4.06	79	115	1	5.8	1.76	0	5.4	69.51	1	0	1	1	1	4	1	#NULL!	22.5	85.2	79	96	5.8	158	76	1	1	0	1	1	4	1
63	1	23.4	84.2	0.50	2	0.95	0	0	1	0	107	59	0	40	3.69	56	113	0	6.2	1.82	1	6.9	80.26	0	0	0	0	1	1	0	#NULL!	22.4	84.3	59	38	6.7	97	55	0	0	0	0	1	1	0
73	1	21.3	80.4	0.49	2	0.91	0	1	0	0	119	83	0	78	4.36	53	141	0	6.5	1.87	1	6.0	63.49	0	0	0	0	1	1	0	#NULL!	21.0	#NULL!	52	75	7.3	108	61	#NULL!	0	0	0	1	#NULL!	#NULL!
64	2	22.2	78.0	0.50	2	0.87	0	0	0	0	133	79	1	50	3.91	66	104	0	5.7	1.74	0	4.1	75.40	0	0	0	1	1	2	0	#NULL!	22.9	77.8	64	56	5.9	122	71	0	1	0	0	1	2	0
76	1	19.8	78.0	0.47	1	0.90	0	3	0	0	131	71	1	32	3.47	105	71	0	5.6	1.72	1	4.9	78.34	0	0	0	1	1	2	0	#NULL!	18.7	#NULL!	98	60	5.6	130	71	#NULL!	1	0	0	1	#NULL!	#NULL!
65	1	28.1	91.6	0.55	3	0.94	1	3	0	0	141	90	1	114	4.74	78	103	0	5.4	1.69	0	4.9	76.21	1	0	0	1	0	2	0	#NULL!	28.0	93.0	68	92	5.5	145	88	1	1	0	0	0	2	0
78	2	19.7	71.0	0.49	2	0.88	0	0	1	0	136	83	1	132	4.88	65	122	0	5.7	1.74	0	4.0	69.36	0	0	0	1	1	2	0	#NULL!	19.5	#NULL!	61	65	5.6	122	80	#NULL!	1	0	0	1	#NULL!	#NULL!
78	2	25.9	93.0	0.59	4	0.96	0	0	0	0	111	60	0	178	5.18	63	160	0	7.4	2.00	1	6.7	48.01	1	1	0	0	1	3	1	#NULL!	25.0	#NULL!	65	130	6.9	84	49	#NULL!	0	0	0	1	#NULL!	#NULL!
83	1	27.4	97.2	0.60	4	0.99	1	0	0	0	131	71	1	109	4.69	47	124	0	5.0	1.61	0	7.2	51.91	1	0	0	1	0	2	0	#NULL!	#NULL!	#NULL!	#NULL!	#NULL!	#NULL!	#NULL!	#NULL!	#NULL!	#NULL!	#NULL!	#NULL!	#NULL!	#NULL!	#NULL!
56	1	22.7	81.2	0.46	1	0.86	0	0	0	0	100	62	0	56	4.03	90	76	1	5.3	1.67	0	3.8	91.38	0	0	1	0	0	1	0	#NULL!	22.7	78.3	88	41	5.4	100	62	0	0	0	1	0	1	0
76	1	23.9	80.8	0.49	2	0.87	0	3	0	0	145	81	1	70	4.25	65	64	0	6.4	1.86	0	6.6	52.73	0	0	0	1	1	2	0	#NULL!	#NULL!	#NULL!	#NULL!	#NULL!	#NULL!	#NULL!	#NULL!	#NULL!	#NULL!	#NULL!	#NULL!	#NULL!	#NULL!	#NULL!
78	1	19.1	73.0	0.46	1	0.87	0	3	1	0	142	77	1	77	4.34	69	80	0	6.7	1.90	1	6.8	48.26	0	0	0	1	1	2	0	#NULL!	18.4	#NULL!	69	50	6.5	130	64	#NULL!	1	0	0	1	#NULL!	#NULL!
77	2	21.3	89.0	0.59	4	0.97	0	0	1	0	146	88	1	73	4.29	87	131	0	5.7	1.74	0	0.7	63.73	1	0	0	1	1	3	1	#NULL!	#NULL!	#NULL!	#NULL!	#NULL!	#NULL!	#NULL!	#NULL!	#NULL!	#NULL!	#NULL!	#NULL!	#NULL!	#NULL!	#NULL!
83	1	25.4	86.0	0.58	4	0.96	1	1	0	1	142	74	1	87	4.47	66	138	0	5.7	1.74	0	5.8	47.08	1	0	0	1	1	3	1	#NULL!	#NULL!	#NULL!	#NULL!	#NULL!	#NULL!	#NULL!	#NULL!	#NULL!	#NULL!	#NULL!	#NULL!	#NULL!	#NULL!	#NULL!
79	1	21.3	78.2	0.47	1	0.88	0	1	1	0	122	67	0	46	3.83	59	127	0	5.2	1.65	0	6.4	55.26	0	0	0	0	0	0	0	#NULL!	21.6	#NULL!	52	43	5.0	118	60	#NULL!	0	0	0	0	#NULL!	#NULL!
58	1	26.1	89.2	0.56	3	0.96	1	1	0	0	152	98	0	97	4.57	76	143	0	5.4	1.69	0	8.0	54.41	1	0	0	1	0	2	0	#NULL!	26.2	86.4	74	95	5.4	153	99	1	1	0	0	0	2	0
70	1	25.7	84.5	0.53	3	0.88	1	1	0	0	138	91	0	108	4.68	53	102	0	5.2	1.65	0	6.7	63.25	0	0	0	1	0	1	0	#NULL!	#NULL!	#NULL!	#NULL!	#NULL!	#NULL!	#NULL!	#NULL!	#NULL!	#NULL!	#NULL!	#NULL!	#NULL!	#NULL!	#NULL!
82	2	24.3	68.0	0.47	1	0.76	0	0	1	1	149	77	1	208	5.34	48	175	0	6.6	1.89	0	5.2	66.44	0	1	1	1	1	4	1	#NULL!	#NULL!	#NULL!	#NULL!	#NULL!	#NULL!	#NULL!	#NULL!	#NULL!	#NULL!	#NULL!	#NULL!	#NULL!	#NULL!	#NULL!
64	2	21.6	74.9	0.49	2	0.85	0	0	0	0	91	56	0	127	4.84	53	184	0	5.3	1.67	0	4.0	80.85	0	0	0	0	0	0	0	#NULL!	20.8	75.1	63	60	5.4	85	53	0	0	0	1	0	1	0
68	2	24.1	84.8	0.55	3	0.92	0	0	0	0	98	60	0	72	4.28	60	98	1	6.1	1.81	0	4.5	78.14	1	0	1	0	1	3	1	#NULL!	25.3	89.7	57	90	6.1	101	64	1	0	0	1	1	3	1
85	1	23.7	83.0	0.57	4	0.95	0	1	0	0	129	70	1	147	4.99	47	105	0	5.1	1.63	0	5.9	32.96	0	0	0	1	0	1	0	#NULL!	22.0	#NULL!	61	60	5.0	149	74	#NULL!	1	0	0	0	#NULL!	#NULL!
56	2	21.2	83.9	0.51	2	0.89	1	1	0	0	100	54	0	84	4.43	87	160	0	6.0	1.79	0	4.6	80.14	1	0	0	0	1	2	0	#NULL!	#NULL!	#NULL!	#NULL!	#NULL!	#NULL!	#NULL!	#NULL!	#NULL!	#NULL!	#NULL!	#NULL!	#NULL!	#NULL!	#NULL!
86	2	18.1	62.0	0.44	1	0.82	0	0	1	0	137	77	1	73	4.29	90	117	0	5.8	1.76	0	4.7	44.80	0	0	0	1	1	2	0	#NULL!	#NULL!	#NULL!	#NULL!	#NULL!	#NULL!	#NULL!	#NULL!	#NULL!	#NULL!	#NULL!	#NULL!	#NULL!	#NULL!	#NULL!
68	2	28.3	100.5	0.65	4	1.02	0	1	0	0	148	90	0	125	4.83	51	135	0	5.8	1.76	0	5.7	76.81	1	0	0	1	1	3	1	#NULL!	28.3	100.0	55	123	5.7	131	87	1	1	0	0	1	3	1
75	2	22.5	95.0	0.60	4	1.02	0	1	1	0	112	67	0	139	4.93	46	168	0	5.7	1.74	0	4.1	58.82	1	0	1	0	1	3	1	#NULL!	23.1	#NULL!	41	206	5.8	137	72	#NULL!	1	1	1	1	#NULL!	#NULL!
80	1	24.3	85.4	0.52	3	0.90	0	0	0	1	114	71	1	117	4.76	46	116	0	5.3	1.67	0	6.3	60.45	1	0	0	1	0	2	0	#NULL!	24.6	#NULL!	54	79	5.4	136	87	#NULL!	1	0	0	0	#NULL!	#NULL!
69	2	19.3	75.0	0.50	2	0.88	0	0	0	0	145	83	0	96	4.56	59	159	0	5.5	1.70	0	4.9	67.42	0	0	0	1	1	2	0	#NULL!	18.9	77.1	67	86	5.6	139	79	0	1	0	0	1	2	0
71	2	19.6	74.1	0.47	1	0.85	0	0	0	0	129	73	0	88	4.48	57	91	1	5.2	1.65	0	4.5	71.43	0	0	1	1	0	2	0	#NULL!	20.6	77.3	49	77	5.4	154	83	0	1	0	1	0	2	0
62	1	22.8	84.6	0.49	2	0.90	3	3	0	0	100	64	0	79	4.37	47	132	1	5.6	1.72	0	5.7	68.59	0	0	1	0	1	2	0	#NULL!	22.7	85.9	45	78	5.9	99	72	1	0	0	0	1	2	0
74	2	20.9	77.1	0.51	2	0.88	0	0	1	0	174	88	1	78	4.36	56	123	1	6.0	1.79	0	5.6	61.08	0	0	1	1	1	3	1	#NULL!	20.5	#NULL!	49	98	5.9	148	82	#NULL!	1	0	1	1	#NULL!	#NULL!
77	1	21.4	80.0	0.49	2	0.90	1	0	0	0	129	70	0	154	5.04	44	81	1	5.6	1.72	0	6.2	70.79	0	1	1	1	1	4	1	#NULL!	22.0	#NULL!	44	157	5.5	145	80	#NULL!	1	1	1	0	#NULL!	#NULL!
80	1	25.4	87.0	0.58	4	0.96	0	0	1	0	141	79	0	142	4.96	36	109	0	5.6	1.72	0	5.3	72.89	1	0	1	1	1	4	1	#NULL!	#NULL!	#NULL!	#NULL!	#NULL!	#NULL!	#NULL!	#NULL!	#NULL!	#NULL!	#NULL!	#NULL!	#NULL!	#NULL!	#NULL!
64	1	28.8	95.1	0.59	4	0.97	0	3	0	0	138	93	1	90	4.50	74	172	0	5.9	1.77	0	6.3	65.17	1	0	0	1	1	3	1	#NULL!	29.5	95.4	74	88	6.0	137	86	1	1	0	0	1	3	1
63	2	20.2	63.7	0.46	1	0.78	0	0	0	0	115	64	0	36	3.58	79	100	0	6.0	1.79	0	3.9	86.35	0	0	0	0	1	1	0	#NULL!	20.4	65.4	86	43	6.1	111	65	0	0	0	0	1	1	0
78	2	26.2	95.0	0.64	4	0.98	0	0	0	0	149	92	1	288	5.66	37	131	0	6.6	1.89	0	6.0	54.30	1	1	1	1	1	5	1	#NULL!	26.5	#NULL!	37	243	6.3	118	74	#NULL!	1	1	1	1	#NULL!	#NULL!
66	1	22.2	78.9	0.51	2	0.89	1	3	0	0	145	83	1	84	4.43	64	90	0	5.4	1.69	0	6.0	73.82	0	0	0	1	0	1	0	#NULL!	22.5	79.6	79	50	5.3	149	85	0	1	0	0	0	1	0
79	2	21.2	77.8	0.54	3	0.90	0	0	1	0	144	76	1	123	4.81	64	174	0	5.9	1.77	0	5.3	62.84	0	0	0	1	1	2	0	#NULL!	21.9	#NULL!	70	74	5.9	159	82	#NULL!	1	0	0	1	#NULL!	#NULL!
63	2	20.4	67.5	0.45	1	0.78	0	0	0	0	132	71	0	82	4.41	77	110	1	5.5	1.70	0	3.6	79.12	0	0	1	1	1	3	1	#NULL!	21.1	69.6	77	60	5.4	123	70	0	0	0	1	0	1	0
63	2	24.6	83.6	0.53	3	0.89	0	1	0	0	144	84	1	69	4.23	71	120	0	5.6	1.72	0	8.8	75.56	1	0	0	1	1	3	1	#NULL!	25.7	86.7	68	132	5.8	156	91	1	1	0	0	1	3	1
68	1	25.7	86.5	0.55	3	0.96	0	1	0	0	137	83	1	74	4.30	56	143	0	5.6	1.72	0	7.6	73.50	1	0	0	1	1	3	1	#NULL!	26.6	88.1	64	40	5.7	126	71	1	1	0	1	1	4	1
66	2	24.2	78.0	0.52	2	0.95	0	0	1	0	163	80	1	97	4.57	81	139	0	6.0	1.79	0	5.8	71.17	0	0	0	1	1	2	0	#NULL!	25.3	78.8	76	74	6.1	145	75	0	1	0	0	1	2	0
79	2	20.7	84.0	0.62	4	0.93	0	1	0	0	133	76	0	114	4.74	69	81	0	5.5	1.70	0	5.7	70.32	1	0	0	1	1	3	1	#NULL!	26.4	#NULL!	79	84	5.5	116	75	#NULL!	1	0	0	0	#NULL!	#NULL!
79	1	23.6	85.6	0.54	3	0.91	0	1	0	0	156	93	1	64	4.16	45	119	0	5.5	1.70	0	4.4	68.72	1	0	0	1	1	3	1	#NULL!	23.5	#NULL!	48	72	5.5	115	76	#NULL!	1	0	0	0	#NULL!	#NULL!
62	2	23.6	80.3	0.51	2	0.84	0	0	0	0	137	77	0	63	4.14	69	97	1	5.9	1.77	0	6.4	60.75	1	0	1	1	1	4	1	#NULL!	#NULL!	#NULL!	#NULL!	#NULL!	#NULL!	#NULL!	#NULL!	#NULL!	#NULL!	#NULL!	#NULL!	#NULL!	#NULL!	#NULL!
75	1	23.0	77.0	0.51	2	0.91	0	3	1	0	153	99	0	125	4.83	46	114	0	6.0	1.79	0	5.3	74.62	0	0	0	1	1	2	0	#NULL!	#NULL!	#NULL!	#NULL!	#NULL!	#NULL!	#NULL!	#NULL!	#NULL!	#NULL!	#NULL!	#NULL!	#NULL!	#NULL!	#NULL!
70	2	21.7	78.9	0.52	2	0.88	0	1	0	0	124	72	1	99	4.60	59	144	0	5.6	1.72	0	5.0	72.64	0	0	0	1	1	2	0	#NULL!	#NULL!	#NULL!	#NULL!	#NULL!	#NULL!	#NULL!	#NULL!	#NULL!	#NULL!	#NULL!	#NULL!	#NULL!	#NULL!	#NULL!
60	1	25.3	86.0	0.52	3	0.92	1	3	1	0	145	92	1	55	4.01	62	104	0	4.8	1.57	0	3.8	76.26	1	0	0	1	0	2	0	#NULL!	27.0	86.0	58	68	4.8	133	85	1	1	0	0	0	2	0
78	2	24.8	78.0	0.56	4	0.83	0	0	0	0	129	68	1	73	4.29	64	95	1	5.6	1.72	0	4.5	69.01	0	0	1	1	1	3	1	#NULL!	#NULL!	#NULL!	#NULL!	#NULL!	#NULL!	#NULL!	#NULL!	#NULL!	#NULL!	#NULL!	#NULL!	#NULL!	#NULL!	#NULL!
81	2	20.7	71.6	0.52	2	0.85	0	1	0	0	147	80	1	105	4.65	52	80	0	5.7	1.74	0	3.7	65.15	0	0	0	1	1	2	0	#NULL!	20.6	#NULL!	47	137	5.5	135	69	#NULL!	1	0	1	0	#NULL!	#NULL!
79	1	21.0	86.0	0.59	4	1.03	0	1	1	0	136	77	0	85	4.44	49	78	0	5.6	1.72	0	4.5	72.97	1	0	0	0	1	2	0	#NULL!	#NULL!	#NULL!	#NULL!	#NULL!	#NULL!	#NULL!	#NULL!	#NULL!	#NULL!	#NULL!	#NULL!	#NULL!	#NULL!	#NULL!
66	2	27.6	92.4	0.59	4	1.04	0	0	0	0	131	72	1	116	4.75	46	146	0	6.0	1.79	0	5.0	77.05	1	0	1	1	1	4	1	#NULL!	#NULL!	#NULL!	#NULL!	#NULL!	#NULL!	#NULL!	#NULL!	#NULL!	#NULL!	#NULL!	#NULL!	#NULL!	#NULL!	#NULL!
84	2	20.4	66.4	0.48	1	0.79	0	0	0	0	146	80	1	95	4.55	88	128	0	5.2	1.65	0	3.6	42.68	0	0	0	1	0	1	0	#NULL!	#NULL!	#NULL!	#NULL!	#NULL!	#NULL!	#NULL!	#NULL!	#NULL!	#NULL!	#NULL!	#NULL!	#NULL!	#NULL!	#NULL!
71	1	22.4	83.6	0.54	3	0.96	0	2	1	0	95	62	0	213	5.36	53	155	0	5.8	1.76	0	6.6	61.29	0	1	0	0	1	2	0	#NULL!	#NULL!	#NULL!	#NULL!	#NULL!	#NULL!	#NULL!	#NULL!	#NULL!	#NULL!	#NULL!	#NULL!	#NULL!	#NULL!	#NULL!
83	2	24.4	87.2	0.60	4	0.95	0	0	1	0	149	70	1	127	4.84	58	125	1	5.9	1.77	0	8.6	44.05	1	0	1	1	1	4	1	#NULL!	#NULL!	#NULL!	#NULL!	#NULL!	#NULL!	#NULL!	#NULL!	#NULL!	#NULL!	#NULL!	#NULL!	#NULL!	#NULL!	#NULL!
80	2	18.9	65.8	0.46	1	0.75	0	1	0	0	148	82	1	86	4.45	74	128	0	5.5	1.70	0	4.4	61.40	0	0	0	1	1	2	0	#NULL!	15.9	#NULL!	72	52	5.9	114	63	#NULL!	1	0	0	1	#NULL!	#NULL!
83	2	26.7	92.4	0.64	4	0.98	0	1	0	0	123	71	1	126	4.84	91	121	1	5.9	1.77	0	5.6	63.16	1	0	1	1	1	4	1	#NULL!	27.3	#NULL!	113	184	5.9	141	74	#NULL!	1	1	1	1	#NULL!	#NULL!
62	1	25.7	97.0	0.57	4	1.03	0	0	1	0	97	64	0	162	5.09	47	105	1	5.8	1.76	0	5.7	55.72	1	1	1	0	1	4	1	#NULL!	24.8	94.6	47	195	5.4	121	69	1	0	1	1	0	3	1
81	2	17.8	57.6	0.41	1	0.73	0	0	1	0	135	72	0	66	4.19	74	140	1	5.3	1.67	0	2.7	73.08	0	0	1	1	0	2	0	#NULL!	15.9	#NULL!	68	57	5.4	133	67	#NULL!	1	0	1	0	#NULL!	#NULL!
76	2	23.9	83.0	0.61	4	0.96	0	0	0	0	128	62	0	131	4.88	43	131	1	5.6	1.72	0	4.0	69.98	1	0	1	1	1	4	1	#NULL!	24.0	#NULL!	37	164	5.6	125	65	#NULL!	0	1	1	1	#NULL!	#NULL!
65	2	22.7	72.6	0.48	1	0.79	0	1	0	0	124	80	1	78	4.36	69	166	0	5.7	1.74	0	6.5	60.35	0	0	0	1	1	2	0	#NULL!	22.0	72.6	68	82	5.7	160	100	0	1	0	0	1	2	0
83	2	20.8	65.0	0.49	2	0.80	0	1	0	0	136	66	1	73	4.29	64	110	0	6.0	1.79	0	5.3	65.35	0	0	0	1	1	2	0	#NULL!	#NULL!	#NULL!	#NULL!	#NULL!	#NULL!	#NULL!	#NULL!	#NULL!	#NULL!	#NULL!	#NULL!	#NULL!	#NULL!	#NULL!
64	1	24.4	85.7	0.51	2	0.93	1	3	1	0	119	84	1	74	4.30	56	95	1	5.3	1.67	0	6.5	74.50	1	0	1	1	0	3	1	#NULL!	24.0	89.6	42	190	5.4	114	75	1	1	1	1	0	4	1
62	1	19.5	73.4	0.45	1	0.81	1	2	0	0	120	80	0	55	4.01	85	114	0	5.4	1.69	0	5.9	77.44	0	0	0	0	0	0	0	#NULL!	19.4	72.0	91	53	5.5	136	86	0	1	0	0	0	1	0
73	1	27.9	89.1	0.56	3	0.97	1	3	0	0	164	92	1	75	4.32	77	122	1	4.6	1.53	0	5.5	66.84	1	0	1	1	0	3	1	#NULL!	#NULL!	#NULL!	#NULL!	#NULL!	#NULL!	#NULL!	#NULL!	#NULL!	#NULL!	#NULL!	#NULL!	#NULL!	#NULL!	#NULL!
66	1	26.9	91.1	0.57	4	1.00	1	3	0	0	144	77	1	109	4.69	68	114	1	5.2	1.65	0	6.8	72.44	1	0	1	1	0	3	1	#NULL!	26.1	92.5	64	136	5.3	139	78	1	1	0	1	0	3	1
78	1	22.8	80.0	0.51	2	0.94	0	0	0	0	133	86	1	212	5.36	53	119	1	6.1	1.81	0	7.5	68.52	0	1	1	1	1	4	1	#NULL!	22.3	#NULL!	61	134	6.3	148	85	#NULL!	1	0	1	1	#NULL!	#NULL!
73	1	24.1	85.6	0.53	3	0.93	1	3	0	0	148	84	1	49	3.89	89	88	0	5.8	1.76	0	7.1	56.97	1	0	0	1	1	3	1	#NULL!	23.2	#NULL!	104	49	5.8	142	82	#NULL!	1	0	0	1	#NULL!	#NULL!
62	2	22.1	79.8	0.52	3	0.87	0	1	1	0	132	76	0	80	4.38	105	169	0	5.4	1.69	0	4.9	76.46	0	0	0	1	0	1	0	#NULL!	#NULL!	#NULL!	#NULL!	#NULL!	#NULL!	#NULL!	#NULL!	#NULL!	#NULL!	#NULL!	#NULL!	#NULL!	#NULL!	#NULL!
69	2	20.3	75.4	0.51	2	0.86	0	1	0	0	147	88	0	67	4.20	83	86	1	5.8	1.76	0	4.2	79.01	0	0	1	1	1	3	1	#NULL!	20.5	74.4	97	104	5.6	139	77	0	1	0	1	1	3	1
82	1	22.9	80.8	0.52	3	0.93	0	0	0	0	143	79	1	90	4.50	64	56	0	5.5	1.70	0	3.0	76.65	0	0	0	1	1	2	0	#NULL!	#NULL!	#NULL!	#NULL!	#NULL!	#NULL!	#NULL!	#NULL!	#NULL!	#NULL!	#NULL!	#NULL!	#NULL!	#NULL!	#NULL!
76	1	25.7	91.2	0.59	4	1.01	1	3	1	0	140	81	0	112	4.72	49	134	0	4.5	1.50	0	8.0	65.45	1	0	0	0	0	1	0	#NULL!	#NULL!	#NULL!	#NULL!	#NULL!	#NULL!	#NULL!	#NULL!	#NULL!	#NULL!	#NULL!	#NULL!	#NULL!	#NULL!	#NULL!
64	1	24.3	77.9	0.48	2	0.90	3	3	0	0	136	85	0	80	4.38	73	122	0	5.3	1.67	0	6.5	83.59	0	0	0	1	0	1	0	#NULL!	#NULL!	#NULL!	#NULL!	#NULL!	#NULL!	#NULL!	#NULL!	#NULL!	#NULL!	#NULL!	#NULL!	#NULL!	#NULL!	#NULL!
67	1	19.8	72.5	0.46	1	0.86	1	2	0	0	153	79	1	216	5.38	66	50	0	5.2	1.65	0	7.0	49.57	0	1	0	1	0	2	0	#NULL!	19.0	72.0	71	156	5.2	145	78	0	1	1	0	0	2	0
69	2	23.8	78.7	0.55	3	0.92	0	0	0	0	148	81	0	115	4.74	67	191	0	5.8	1.76	0	5.9	66.33	0	0	0	1	1	2	0	#NULL!	22.5	77.2	74	83	5.7	148	84	0	1	0	0	1	2	0
74	2	25.6	92.3	0.61	4	0.96	0	0	0	0	134	69	0	121	4.80	51	156	0	5.2	1.65	0	4.5	72.84	1	0	0	1	0	2	0	#NULL!	23.4	#NULL!	62	67	5.1	134	67	#NULL!	1	0	0	0	#NULL!	#NULL!
66	1	20.2	71.5	0.47	1	0.89	1	1	0	0	135	80	0	208	5.34	47	185	0	5.9	1.77	0	5.9	73.82	0	1	0	1	1	3	1	#NULL!	19.1	71.6	55	144	6.1	144	85	0	1	0	0	1	2	0
76	2	26.1	96.0	0.66	4	0.99	0	0	0	0	152	88	1	64	4.16	95	126	0	4.9	1.59	0	4.4	69.98	1	0	0	1	0	2	0	#NULL!	#NULL!	#NULL!	#NULL!	#NULL!	#NULL!	#NULL!	#NULL!	#NULL!	#NULL!	#NULL!	#NULL!	#NULL!	#NULL!	#NULL!
60	2	20.5	71.7	0.48	1	0.84	0	1	1	0	129	71	0	79	4.37	64	145	0	5.3	1.67	0	3.6	79.52	0	0	0	0	0	0	0	#NULL!	21.7	74.4	60	102	5.4	110	68	0	0	0	0	0	0	0
69	2	18.8	65.1	0.45	1	0.78	0	0	0	0	102	53	0	69	4.23	83	91	0	5.3	1.67	0	4.0	73.88	0	0	0	0	0	0	0	#NULL!	18.7	63.7	70	63	5.3	100	56	0	0	0	0	0	0	0
68	1	28.5	93.9	0.55	3	0.95	1	0	0	1	115	77	1	54	3.99	46	109	1	5.7	1.74	0	5.5	60.40	1	0	1	1	1	4	1	#NULL!	29.1	98.5	42	96	5.8	119	67	1	1	0	1	1	4	1
56	1	21.2	77.5	0.46	1	0.89	1	3	0	0	121	72	0	95	4.55	65	114	0	5.6	1.72	0	9.2	87.87	0	0	0	0	1	1	0	#NULL!	22.6	80.1	67	110	5.7	132	84	0	1	0	0	1	2	0
81	2	23.7	76.0	0.59	4	0.88	0	0	0	0	131	79	1	123	4.81	67	122	0	6.0	1.79	0	5.2	64.05	0	0	0	1	1	2	0	#NULL!	#NULL!	#NULL!	#NULL!	#NULL!	#NULL!	#NULL!	#NULL!	#NULL!	#NULL!	#NULL!	#NULL!	#NULL!	#NULL!	#NULL!
82	1	20.6	74.6	0.50	2	0.84	1	1	0	0	121	63	0	112	4.72	62	84	0	6.1	1.81	0	7.5	74.61	0	0	0	0	1	1	0	#NULL!	#NULL!	#NULL!	#NULL!	#NULL!	#NULL!	#NULL!	#NULL!	#NULL!	#NULL!	#NULL!	#NULL!	#NULL!	#NULL!	#NULL!
73	1	23.8	81.3	0.51	2	0.89	0	2	1	0	106	69	0	713	6.57	49	106	0	5.2	1.65	0	9.1	72.42	0	1	0	0	0	1	0	#NULL!	23.2	#NULL!	65	146	5.3	122	76	#NULL!	0	0	0	0	#NULL!	#NULL!
69	2	21.6	80.9	0.53	3	0.90	0	1	1	0	130	73	1	128	4.85	67	93	0	5.3	1.67	0	3.9	74.65	1	0	0	1	0	2	0	#NULL!	21.2	79.8	71	137	5.6	149	79	1	1	0	0	1	3	1
66	2	18.7	71.2	0.48	1	0.88	0	0	0	0	121	76	0	45	3.81	70	97	0	5.3	1.67	0	2.9	81.72	0	0	0	0	0	0	0	#NULL!	18.5	68.6	69	56	5.4	134	84	0	1	0	0	0	1	0
65	1	25.2	85.7	0.52	3	0.93	1	3	1	0	130	82	0	65	4.17	91	117	0	5.3	1.67	0	6.4	68.89	1	0	0	0	0	1	0	#NULL!	22.1	78.2	95	45	5.2	124	69	0	0	0	0	0	0	0
64	1	19.1	77.7	0.47	1	0.90	3	3	0	0	150	90	0	64	4.16	101	78	0	4.6	1.53	0	5.0	85.80	0	0	0	1	0	1	0	#NULL!	#NULL!	#NULL!	#NULL!	#NULL!	#NULL!	#NULL!	#NULL!	#NULL!	#NULL!	#NULL!	#NULL!	#NULL!	#NULL!	#NULL!
80	1	23.3	81.2	0.50	2	0.85	0	0	0	0	131	71	0	66	4.19	50	95	0	5.4	1.69	0	7.4	59.69	0	0	0	1	0	1	0	#NULL!	#NULL!	#NULL!	#NULL!	#NULL!	#NULL!	#NULL!	#NULL!	#NULL!	#NULL!	#NULL!	#NULL!	#NULL!	#NULL!	#NULL!
74	2	22.1	82.2	0.55	3	0.95	0	0	1	0	136	80	0	125	4.83	62	101	1	5.5	1.70	0	4.7	75.82	1	0	1	1	1	4	1	#NULL!	22.0	#NULL!	60	115	5.4	136	81	#NULL!	1	0	1	0	#NULL!	#NULL!
70	2	17.8	71.9	0.47	1	0.86	0	0	0	0	138	79	0	140	4.94	98	175	0	5.8	1.76	0	6.8	63.81	0	0	0	1	1	2	0	#NULL!	17.0	70.2	84	137	5.9	138	77	0	1	0	0	1	2	0
75	1	24.4	81.4	0.50	2	0.91	0	3	1	0	138	80	0	109	4.69	52	76	0	6.2	1.82	1	7.7	68.96	0	0	0	1	1	2	0	#NULL!	25.5	#NULL!	51	106	6.4	151	76	#NULL!	1	0	0	1	#NULL!	#NULL!
72	2	20.4	68.9	0.47	1	0.77	0	0	0	0	139	77	1	139	4.93	74	119	1	5.7	1.74	0	5.4	76.43	0	0	1	1	1	3	1	#NULL!	19.9	#NULL!	92	163	5.5	148	83	#NULL!	1	1	1	0	#NULL!	#NULL!
65	2	26.7	82.5	0.57	4	0.90	0	0	0	0	139	80	1	318	5.76	42	86	1	5.4	1.69	0	5.4	81.27	1	1	1	1	0	4	1	#NULL!	26.2	82.0	52	96	5.3	138	81	1	1	0	1	0	3	1
67	2	28.2	95.7	0.63	4	0.99	0	0	1	0	154	82	1	69	4.23	75	91	1	5.3	1.67	0	5.1	61.29	1	0	1	1	0	3	1	#NULL!	27.3	94.4	66	64	5.4	148	79	1	1	0	1	0	3	1
72	1	30.1	91.2	0.59	4	0.91	0	0	0	0	115	65	1	62	4.13	62	110	1	5.9	1.77	0	5.2	65.59	1	0	1	1	1	4	1	#NULL!	29.5	#NULL!	50	93	5.9	123	66	#NULL!	1	0	1	1	#NULL!	#NULL!
66	1	22.7	88.0	0.52	2	0.98	0	3	0	0	135	84	0	249	5.52	36	124	0	6.0	1.79	0	7.0	77.29	1	1	1	1	1	5	1	#NULL!	21.1	84.9	53	86	5.7	131	81	1	1	0	0	1	3	1
61	1	26.5	85.7	0.52	2	0.91	1	3	0	0	151	99	0	73	4.29	71	131	0	5.1	1.63	0	5.5	84.31	1	0	0	1	0	2	0	#NULL!	27.7	92.9	70	179	5.3	157	98	1	1	1	0	0	3	1
66	1	33.6	113.6	0.71	4	1.05	2	1	0	1	137	84	1	202	5.31	37	91	0	6.7	1.90	0	6.5	65.05	1	1	1	1	1	5	1	#NULL!	34.0	115.0	37	172	6.6	151	82	1	1	1	1	1	5	1
76	1	24.5	83.4	0.49	2	0.84	2	2	0	0	148	79	1	96	4.56	57	127	0	5.5	1.70	0	4.6	73.25	0	0	0	1	1	2	0	#NULL!	#NULL!	#NULL!	#NULL!	#NULL!	#NULL!	#NULL!	#NULL!	#NULL!	#NULL!	#NULL!	#NULL!	#NULL!	#NULL!	#NULL!
68	2	23.5	89.9	0.58	4	0.97	0	0	0	0	130	65	0	65	4.17	62	156	0	5.3	1.67	0	3.5	78.61	1	0	0	0	0	1	0	#NULL!	22.3	87.2	58	96	5.4	121	57	1	0	0	0	0	1	0
64	2	24.5	87.5	0.61	4	0.99	0	0	0	0	172	55	1	88	4.48	50	89	1	6.7	1.90	1	5.1	76.91	1	0	1	1	1	4	1	#NULL!	22.9	85.5	41	127	6.0	117	51	1	1	0	1	1	4	1
72	1	26.0	89.8	0.57	4	0.97	1	2	0	0	124	78	0	145	4.98	51	121	0	5.4	1.69	0	4.6	68.21	1	0	0	0	0	1	0	#NULL!	22.6	#NULL!	57	62	5.3	136	76	#NULL!	1	0	0	0	#NULL!	#NULL!
64	1	25.3	79.0	0.50	2	0.89	0	2	1	0	133	83	1	234	5.46	48	103	0	6.2	1.82	1	5.7	75.98	0	1	0	1	1	3	1	#NULL!	24.8	81.0	54	111	6.3	130	78	0	1	0	0	1	2	0
78	1	22.9	81.0	0.52	3	0.92	0	0	1	0	146	68	1	97	4.57	47	120	0	5.3	1.67	0	3.1	74.37	0	0	0	1	0	1	0	#NULL!	21.9	#NULL!	43	148	5.3	133	62	#NULL!	1	0	0	0	#NULL!	#NULL!
78	2	24.8	79.0	0.54	3	0.88	0	0	0	0	153	81	1	107	4.67	58	163	0	5.6	1.72	0	4.3	71.21	0	0	0	1	1	2	0	#NULL!	#NULL!	#NULL!	#NULL!	#NULL!	#NULL!	#NULL!	#NULL!	#NULL!	#NULL!	#NULL!	#NULL!	#NULL!	#NULL!	#NULL!
73	1	28.9	91.4	0.60	4	0.96	1	1	1	1	134	76	1	131	4.88	56	137	1	6.0	1.79	0	7.0	55.69	1	0	1	1	1	4	1	#NULL!	27.8	#NULL!	51	120	5.9	143	77	#NULL!	1	0	1	1	#NULL!	#NULL!
65	1	22.4	84.4	0.49	2	0.90	3	3	0	0	134	90	0	83	4.42	79	118	0	5.5	1.70	0	5.4	80.05	0	0	0	1	1	2	0	#NULL!	21.4	85.9	76	93	5.5	124	80	1	0	0	0	0	1	0
84	2	26.6	85.2	0.61	4	0.88	0	0	1	0	153	84	1	38	3.64	82	126	0	5.7	1.74	0	6.4	29.60	1	0	0	1	1	3	1	#NULL!	25.6	#NULL!	67	79	5.8	133	74	#NULL!	1	0	0	1	#NULL!	#NULL!
76	2	25.8	84.2	0.55	3	0.89	0	1	0	0	118	63	1	111	4.71	74	129	1	5.8	1.76	0	3.8	72.21	1	0	1	1	1	4	1	#NULL!	25.7	#NULL!	71	92	5.8	114	64	#NULL!	1	0	1	1	#NULL!	#NULL!
70	2	23.9	75.6	0.53	3	0.87	0	0	0	0	123	69	1	133	4.89	67	99	1	6.5	1.87	1	6.8	57.43	0	0	1	1	1	3	1	#NULL!	#NULL!	#NULL!	#NULL!	#NULL!	#NULL!	#NULL!	#NULL!	#NULL!	#NULL!	#NULL!	#NULL!	#NULL!	#NULL!	#NULL!
77	1	21.5	82.2	0.51	2	0.89	0	1	0	0	150	69	0	58	4.06	77	143	0	5.9	1.77	0	4.8	78.31	0	0	0	1	1	2	0	#NULL!	21.0	#NULL!	74	47	5.9	154	70	#NULL!	1	0	0	1	#NULL!	#NULL!
71	2	23.7	81.4	0.54	3	0.89	1	1	0	0	164	84	1	59	4.08	89	111	1	5.7	1.74	0	5.3	75.63	1	0	1	1	1	4	1	#NULL!	25.4	86.1	76	46	5.8	144	79	1	1	0	1	1	4	1
73	1	23.4	81.1	0.50	2	0.88	0	3	0	0	149	87	1	175	5.16	66	93	0	5.2	1.65	0	6.5	71.32	0	1	0	1	0	2	0	#NULL!	23.4	#NULL!	65	144	5.4	152	81	#NULL!	1	0	0	0	#NULL!	#NULL!
71	2	24.2	88.2	0.59	4	0.98	0	0	1	0	165	83	1	131	4.88	63	103	0	6.3	1.84	0	4.9	84.11	1	0	0	1	1	3	1	#NULL!	#NULL!	#NULL!	#NULL!	#NULL!	#NULL!	#NULL!	#NULL!	#NULL!	#NULL!	#NULL!	#NULL!	#NULL!	#NULL!	#NULL!
73	2	24.9	87.3	0.59	4	0.93	1	0	1	0	137	66	1	184	5.21	55	98	1	6.5	1.87	1	6.3	71.48	1	1	1	1	1	5	1	#NULL!	#NULL!	#NULL!	#NULL!	#NULL!	#NULL!	#NULL!	#NULL!	#NULL!	#NULL!	#NULL!	#NULL!	#NULL!	#NULL!	#NULL!
74	1	28.6	99.6	0.60	4	0.99	1	1	1	0	174	82	1	365	5.90	46	93	0	7.7	2.04	1	8.3	15.34	1	1	0	1	1	4	1	#NULL!	#NULL!	#NULL!	#NULL!	#NULL!	#NULL!	#NULL!	#NULL!	#NULL!	#NULL!	#NULL!	#NULL!	#NULL!	#NULL!	#NULL!
70	2	18.5	68.5	0.46	1	0.80	0	0	0	0	137	72	0	55	4.01	77	127	0	5.5	1.70	0	3.0	77.98	0	0	0	1	1	2	0	#NULL!	19.0	72.6	88	66	5.4	142	74	0	1	0	0	0	1	0
75	2	24.5	78.0	0.53	3	0.83	0	0	0	0	161	84	1	181	5.20	92	148	1	5.6	1.72	0	4.4	75.29	0	1	1	1	1	4	1	#NULL!	24.0	#NULL!	95	130	5.5	138	78	#NULL!	1	0	1	0	#NULL!	#NULL!
77	2	19.9	64.8	0.46	1	0.79	0	1	1	0	136	66	1	97	4.57	80	79	0	6.0	1.79	0	7.8	53.90	0	0	0	1	1	2	0	#NULL!	#NULL!	#NULL!	#NULL!	#NULL!	#NULL!	#NULL!	#NULL!	#NULL!	#NULL!	#NULL!	#NULL!	#NULL!	#NULL!	#NULL!
83	1	20.8	80.2	0.50	2	0.93	2	1	1	0	119	63	1	178	5.18	42	118	1	5.3	1.67	0	4.1	66.48	0	1	1	1	0	3	1	#NULL!	#NULL!	#NULL!	#NULL!	#NULL!	#NULL!	#NULL!	#NULL!	#NULL!	#NULL!	#NULL!	#NULL!	#NULL!	#NULL!	#NULL!
81	2	23.1	87.2	0.65	4	1.03	0	0	0	0	144	89	0	47	3.85	77	129	0	5.8	1.76	0	4.1	70.50	1	0	0	1	1	3	1	#NULL!	22.5	#NULL!	88	69	5.7	157	94	#NULL!	1	0	0	1	#NULL!	#NULL!
73	2	24.6	81.4	0.54	3	0.85	0	0	0	0	145	84	1	153	5.03	64	108	1	6.5	1.87	0	4.9	74.16	1	1	1	1	1	5	1	#NULL!	23.8	#NULL!	52	128	7.7	147	81	#NULL!	1	0	1	1	#NULL!	#NULL!
79	1	25.1	87.0	0.57	4	0.91	0	0	0	0	138	75	1	88	4.48	43	98	1	6.0	1.79	0	5.6	70.93	1	0	1	1	1	4	1	#NULL!	25.0	#NULL!	43	73	5.9	157	72	#NULL!	1	0	1	1	#NULL!	#NULL!
66	1	23.6	84.9	0.52	2	0.91	1	2	0	0	149	83	1	143	4.96	41	115	0	6.0	1.79	0	4.9	73.12	0	0	0	1	1	2	0	#NULL!	#NULL!	#NULL!	#NULL!	#NULL!	#NULL!	#NULL!	#NULL!	#NULL!	#NULL!	#NULL!	#NULL!	#NULL!	#NULL!	#NULL!
67	1	25.8	89.8	0.56	3	0.95	1	0	0	0	147	91	0	173	5.15	74	120	1	5.8	1.76	0	4.3	78.03	1	1	1	1	1	5	1	#NULL!	25.2	89.9	72	105	5.6	145	83	1	1	0	1	1	4	1
64	1	31.4	94.5	0.62	4	0.96	0	0	0	1	130	88	0	81	4.39	46	84	0	5.3	1.67	0	8.0	56.14	1	0	0	1	0	2	0	#NULL!	#NULL!	#NULL!	#NULL!	#NULL!	#NULL!	#NULL!	#NULL!	#NULL!	#NULL!	#NULL!	#NULL!	#NULL!	#NULL!	#NULL!
64	1	19.5	66.9	0.42	1	0.80	0	2	0	0	117	69	0	52	3.95	72	111	0	5.6	1.72	0	0.6	78.39	0	0	0	0	1	1	0	#NULL!	19.7	67.7	68	65	5.5	118	73	0	0	0	0	0	0	0
65	2	24.1	79.8	0.54	3	0.81	0	0	1	0	135	76	0	61	4.11	64	166	0	5.8	1.76	0	5.3	70.49	0	0	0	1	1	2	0	#NULL!	23.9	79.7	56	61	5.8	142	76	1	1	0	0	1	3	1
77	2	23.3	88.0	0.61	4	0.97	0	0	0	1	124	68	1	64	4.16	57	83	1	5.6	1.72	1	3.5	70.57	1	0	1	1	1	4	1	#NULL!	24.0	#NULL!	53	68	5.7	133	65	#NULL!	1	0	1	1	#NULL!	#NULL!
63	1	22.7	82.2	0.51	2	0.93	1	3	0	0	131	76	1	176	5.17	83	122	1	5.6	1.72	0	5.9	81.65	0	1	1	1	1	4	1	#NULL!	23.8	87.6	69	140	5.6	144	84	1	1	0	1	1	4	1
78	2	30.8	98.8	0.70	4	0.99	0	0	0	0	145	83	1	95	4.55	63	130	0	6.5	1.87	0	5.3	60.32	1	0	0	1	1	3	1	#NULL!	29.2	#NULL!	65	61	6.3	132	67	#NULL!	1	0	0	1	#NULL!	#NULL!
83	1	18.4	69.4	0.45	1	0.83	0	0	0	0	125	70	1	45	3.81	95	87	0	5.7	1.74	0	5.0	73.61	0	0	0	1	1	2	0	#NULL!	17.5	#NULL!	87	77	5.6	105	58	#NULL!	1	0	0	1	#NULL!	#NULL!
84	2	27.3	82.4	0.74	4	0.98	0	0	0	0	158	102	1	87	4.47	67	141	0	5.7	1.74	0	7.0	19.28	1	0	0	1	1	3	1	#NULL!	#NULL!	#NULL!	#NULL!	#NULL!	#NULL!	#NULL!	#NULL!	#NULL!	#NULL!	#NULL!	#NULL!	#NULL!	#NULL!	#NULL!
87	1	16.8	63.4	0.44	1	0.79	1	1	1	0	127	64	0	68	4.22	41	117	0	6.2	1.82	0	4.7	65.64	0	0	0	0	1	1	0	#NULL!	#NULL!	#NULL!	#NULL!	#NULL!	#NULL!	#NULL!	#NULL!	#NULL!	#NULL!	#NULL!	#NULL!	#NULL!	#NULL!	#NULL!
78	1	25.0	85.8	0.52	2	0.90	0	0	0	0	136	75	1	90	4.50	61	141	1	5.6	1.72	0	5.1	55.65	1	0	1	1	1	4	1	#NULL!	25.7	#NULL!	62	75	5.6	139	78	#NULL!	1	0	1	1	#NULL!	#NULL!
64	2	17.4	60.7	0.41	1	0.81	0	0	0	0	133	83	0	62	4.13	95	154	1	5.9	1.77	0	2.5	82.35	0	0	1	1	1	3	1	#NULL!	17.2	61.5	96	42	5.8	137	81	0	1	0	1	1	3	1
77	1	22.7	75.4	0.47	1	0.86	0	0	0	1	112	59	1	112	4.72	43	92	0	6.3	1.84	0	7.6	46.20	0	0	0	1	1	2	0	#NULL!	21.1	#NULL!	40	90	6.0	116	48	#NULL!	0	0	1	1	#NULL!	#NULL!
72	2	18.9	75.1	0.52	3	0.88	0	2	0	0	120	66	0	43	3.76	91	96	0	6.3	1.84	1	7.2	73.09	0	0	0	0	1	1	0	#NULL!	18.6	#NULL!	94	56	6.3	135	70	#NULL!	1	0	1	1	#NULL!	#NULL!
81	1	22.0	88.2	0.53	3	0.95	0	2	0	1	140	84	1	103	4.63	66	102	0	5.2	1.65	0	6.6	66.76	1	0	0	1	0	2	0	#NULL!	#NULL!	#NULL!	#NULL!	#NULL!	#NULL!	#NULL!	#NULL!	#NULL!	#NULL!	#NULL!	#NULL!	#NULL!	#NULL!	#NULL!
72	2	25.8	92.4	0.64	4	0.98	0	0	0	0	124	63	0	144	4.97	65	108	0	5.4	1.69	0	6.9	15.22	1	0	0	0	0	1	0	#NULL!	27.0	#NULL!	79	99	5.7	122	71	#NULL!	0	0	0	1	#NULL!	#NULL!
71	1	26.4	91.9	0.57	4	0.94	0	3	1	0	123	77	0	103	4.63	85	170	0	5.6	1.72	0	7.7	63.59	1	0	0	0	1	2	0	#NULL!	#NULL!	#NULL!	#NULL!	#NULL!	#NULL!	#NULL!	#NULL!	#NULL!	#NULL!	#NULL!	#NULL!	#NULL!	#NULL!	#NULL!
67	2	22.2	77.4	0.51	2	0.88	0	0	0	0	139	83	1	101	4.62	53	54	0	5.8	1.76	0	3.9	82.79	0	0	0	1	1	2	0	#NULL!	#NULL!	#NULL!	#NULL!	#NULL!	#NULL!	#NULL!	#NULL!	#NULL!	#NULL!	#NULL!	#NULL!	#NULL!	#NULL!	#NULL!
70	2	23.7	82.6	0.61	4	0.93	0	1	0	0	113	67	0	52	3.95	83	97	0	5.6	1.72	0	3.4	75.74	1	0	0	0	1	2	0	#NULL!	#NULL!	#NULL!	#NULL!	#NULL!	#NULL!	#NULL!	#NULL!	#NULL!	#NULL!	#NULL!	#NULL!	#NULL!	#NULL!	#NULL!
73	1	26.5	89.1	0.58	4	0.95	1	2	1	0	121	76	1	74	4.30	52	98	0	5.8	1.76	0	5.9	72.80	1	0	0	1	1	3	1	#NULL!	#NULL!	#NULL!	#NULL!	#NULL!	#NULL!	#NULL!	#NULL!	#NULL!	#NULL!	#NULL!	#NULL!	#NULL!	#NULL!	#NULL!
65	1	19.1	76.5	0.44	1	0.87	1	3	0	0	128	80	0	50	3.91	63	82	0	5.3	1.67	0	5.1	85.20	0	0	0	0	0	0	0	#NULL!	17.8	72.5	63	43	5.2	106	67	0	0	0	0	0	0	0
62	1	23.0	74.4	0.45	1	0.80	1	3	1	0	144	96	0	141	4.95	72	127	0	5.7	1.74	0	2.9	83.72	0	0	0	1	1	2	0	#NULL!	22.7	75.0	88	71	5.5	128	92	0	1	0	0	0	1	0
63	1	25.7	90.2	0.55	3	0.97	1	3	0	0	141	79	1	100	4.61	68	125	0	5.5	1.70	0	7.8	85.83	1	0	0	1	1	3	1	#NULL!	26.4	95.6	115	60	5.3	133	80	1	1	0	0	0	2	0
75	1	20.7	72.2	0.45	1	0.80	1	2	0	0	117	61	0	57	4.04	63	101	0	5.6	1.72	0	5.1	79.42	0	0	0	0	1	1	0	#NULL!	19.9	#NULL!	67	72	5.3	133	78	#NULL!	1	0	0	0	#NULL!	#NULL!
58	2	23.1	82.3	0.53	3	0.89	0	2	0	0	112	71	0	59	4.08	91	130	0	5.5	1.70	0	4.7	79.82	1	0	0	0	1	2	0	#NULL!	24.0	82.4	101	40	5.6	119	80	1	0	0	0	1	2	0
71	2	18.8	75.1	0.51	2	0.94	0	0	1	0	154	75	1	114	4.74	86	133	0	5.6	1.72	0	5.3	16.27	0	0	0	1	1	2	0	#NULL!	#NULL!	#NULL!	#NULL!	#NULL!	#NULL!	#NULL!	#NULL!	#NULL!	#NULL!	#NULL!	#NULL!	#NULL!	#NULL!	#NULL!
73	2	26.0	90.6	0.60	4	0.95	0	0	0	0	148	87	1	119	4.78	55	142	1	5.8	1.76	0	3.5	57.06	1	0	1	1	1	4	1	#NULL!	#NULL!	#NULL!	#NULL!	#NULL!	#NULL!	#NULL!	#NULL!	#NULL!	#NULL!	#NULL!	#NULL!	#NULL!	#NULL!	#NULL!
77	1	18.6	66.0	0.46	1	0.82	0	1	0	0	155	79	0	68	4.22	74	131	0	5.8	1.76	0	4.8	74.89	0	0	0	1	1	2	0	#NULL!	19.9	#NULL!	66	61	5.9	143	75	#NULL!	1	0	0	1	#NULL!	#NULL!
71	2	19.1	76.9	0.51	2	0.90	0	1	0	0	144	81	0	58	4.06	82	139	1	5.5	1.70	0	5.2	61.42	0	0	1	1	1	3	1	#NULL!	19.0	73.5	89	52	5.7	126	70	0	0	0	1	1	2	0
68	2	21.6	80.8	0.52	3	1.00	0	0	1	0	139	76	0	118	4.77	54	164	0	5.3	1.67	0	4.5	73.66	1	0	0	1	0	2	0	#NULL!	#NULL!	#NULL!	#NULL!	#NULL!	#NULL!	#NULL!	#NULL!	#NULL!	#NULL!	#NULL!	#NULL!	#NULL!	#NULL!	#NULL!
86	1	22.4	74.6	0.49	2	0.86	3	0	1	0	167	90	1	206	5.33	42	180	0	5.9	1.77	0	4.3	63.23	0	1	0	1	1	3	1	#NULL!	#NULL!	#NULL!	#NULL!	#NULL!	#NULL!	#NULL!	#NULL!	#NULL!	#NULL!	#NULL!	#NULL!	#NULL!	#NULL!	#NULL!
67	1	26.5	94.8	0.56	3	0.95	1	0	1	0	130	84	1	113	4.73	62	128	1	5.2	1.65	0	5.0	65.40	1	0	1	1	0	3	1	#NULL!	27.4	98.0	41	167	5.3	150	89	1	1	1	0	0	3	1
69	2	22.8	84.6	0.55	3	0.92	0	2	0	0	139	86	1	107	4.67	97	180	0	5.5	1.70	0	4.7	72.10	1	0	0	1	1	3	1	#NULL!	22.1	79.3	97	87	5.4	124	80	0	1	0	0	0	1	0
75	1	25.1	88.0	0.55	3	0.88	1	3	0	1	126	81	1	123	4.81	70	120	0	5.5	1.70	0	7.7	68.64	1	0	0	1	1	3	1	#NULL!	25.3	#NULL!	66	108	5.7	148	82	#NULL!	1	0	0	1	#NULL!	#NULL!
66	2	20.8	79.8	0.50	2	0.88	0	0	1	0	123	72	1	128	4.85	46	118	0	5.0	1.61	0	5.5	81.72	0	0	1	1	0	2	0	#NULL!	21.3	79.3	46	185	5.2	130	69	0	1	1	1	0	3	1
68	1	24.0	90.7	0.53	3	0.94	2	0	0	1	135	83	1	147	4.99	57	135	1	6.0	1.79	0	7.3	58.34	1	0	1	1	1	4	1	#NULL!	23.1	92.4	59	99	6.0	116	75	1	1	0	1	1	4	1
71	2	25.6	86.5	0.55	3	0.89	0	0	1	0	140	74	0	108	4.68	65	125	0	5.5	1.70	0	6.4	72.85	1	0	0	1	1	3	1	#NULL!	#NULL!	#NULL!	#NULL!	#NULL!	#NULL!	#NULL!	#NULL!	#NULL!	#NULL!	#NULL!	#NULL!	#NULL!	#NULL!	#NULL!
74	1	21.4	84.9	0.52	3	0.96	1	2	1	0	146	77	1	133	4.89	54	104	0	6.4	1.86	0	5.4	76.03	0	0	0	1	1	2	0	#NULL!	20.0	#NULL!	52	97	5.8	139	82	#NULL!	1	0	0	1	#NULL!	#NULL!
79	2	21.1	78.2	0.53	3	0.88	0	0	1	0	146	81	1	87	4.47	93	169	0	5.1	1.63	0	4.6	69.95	0	0	0	1	0	1	0	#NULL!	20.5	#NULL!	82	142	5.2	141	83	#NULL!	1	0	0	0	#NULL!	#NULL!
84	1	20.6	77.4	0.49	2	0.86	1	0	0	1	147	85	0	187	5.23	56	137	0	6.1	1.81	0	6.8	65.37	0	1	0	1	1	3	1	#NULL!	20.0	#NULL!	64	124	6.1	142	80	#NULL!	1	0	0	1	#NULL!	#NULL!
83	2	21.6	71.4	0.52	2	0.86	0	0	0	0	144	82	0	106	4.66	102	163	0	5.4	1.69	0	3.9	69.92	0	0	0	1	0	1	0	#NULL!	#NULL!	#NULL!	#NULL!	#NULL!	#NULL!	#NULL!	#NULL!	#NULL!	#NULL!	#NULL!	#NULL!	#NULL!	#NULL!	#NULL!
71	2	23.0	82.6	0.56	3	0.94	0	1	0	0	138	77	0	117	4.76	67	132	0	5.8	1.76	0	4.6	74.39	1	0	0	1	1	3	1	#NULL!	23.0	81.6	54	155	5.8	109	66	1	0	1	0	1	3	1
69	2	26.1	86.0	0.59	4	0.95	0	0	0	0	153	83	1	67	4.20	76	129	0	5.7	1.74	0	5.2	74.26	1	0	0	1	1	3	1	#NULL!	25.8	83.9	63	117	5.8	155	80	1	1	0	0	1	3	1
58	1	21.8	77.2	0.48	1	0.91	3	3	0	0	169	107	1	126	4.84	61	86	0	5.6	1.72	0	5.7	77.34	0	0	0	1	1	2	0	#NULL!	21.7	78.0	68	165	5.4	156	86	0	1	1	0	0	2	0
65	2	21.3	84.8	0.53	3	0.90	0	0	1	0	116	70	0	64	4.16	66	100	0	5.9	1.77	0	4.1	79.81	1	0	0	0	1	2	0	#NULL!	22.1	87.1	68	75	6.0	117	65	1	0	0	0	1	2	0
67	2	22.3	80.7	0.56	3	0.92	0	0	1	0	155	85	0	75	4.32	56	131	0	5.6	1.72	0	5.2	73.47	1	0	0	1	1	3	1	#NULL!	23.1	80.0	55	77	5.8	128	75	1	1	0	0	1	3	1
87	1	19.2	84.2	0.53	3	1.00	0	2	0	1	149	74	0	70	4.25	49	136	0	6.2	1.82	0	5.3	65.64	0	0	0	1	1	2	0	#NULL!	#NULL!	#NULL!	#NULL!	#NULL!	#NULL!	#NULL!	#NULL!	#NULL!	#NULL!	#NULL!	#NULL!	#NULL!	#NULL!	#NULL!
86	2	19.6	76.0	0.54	3	0.93	0	2	0	0	158	96	1	126	4.84	89	104	1	5.4	1.69	0	4.6	36.25	0	0	1	1	0	2	0	#NULL!	#NULL!	#NULL!	#NULL!	#NULL!	#NULL!	#NULL!	#NULL!	#NULL!	#NULL!	#NULL!	#NULL!	#NULL!	#NULL!	#NULL!
69	2	18.7	69.3	0.45	1	0.80	0	1	1	0	140	76	0	48	3.87	106	71	1	5.6	1.72	0	4.7	79.01	0	0	1	1	1	3	1	#NULL!	18.0	72.4	111	48	5.6	134	78	0	1	0	1	1	3	1
60	2	31.5	103.9	0.69	4	1.00	0	0	0	0	147	83	0	163	5.09	62	119	0	5.4	1.69	0	5.3	79.94	1	1	0	1	0	3	1	#NULL!	#NULL!	#NULL!	#NULL!	#NULL!	#NULL!	#NULL!	#NULL!	#NULL!	#NULL!	#NULL!	#NULL!	#NULL!	#NULL!	#NULL!
65	1	23.5	79.6	0.51	2	0.92	0	1	1	0	159	83	1	255	5.54	56	111	0	6.4	1.86	0	6.0	76.61	0	1	0	1	1	3	1	#NULL!	24.7	86.1	44	76	7.1	132	79	1	1	0	0	1	3	1
80	1	17.5	65.0	0.41	1	0.82	0	0	1	0	155	89	0	57	4.04	45	122	0	5.3	1.67	0	6.4	65.65	0	0	0	1	0	1	0	#NULL!	18.8	#NULL!	39	56	5.4	151	77	#NULL!	1	0	1	0	#NULL!	#NULL!
68	2	19.2	72.9	0.48	1	0.89	1	3	1	0	150	89	0	56	4.03	112	97	0	5.3	1.67	0	5.8	74.78	0	0	0	1	0	1	0	#NULL!	#NULL!	#NULL!	#NULL!	#NULL!	#NULL!	#NULL!	#NULL!	#NULL!	#NULL!	#NULL!	#NULL!	#NULL!	#NULL!	#NULL!
62	1	22.0	80.7	0.49	2	0.92	1	3	1	0	137	88	1	91	4.51	100	159	0	6.0	1.79	1	5.9	84.77	0	0	0	1	1	2	0	#NULL!	22.2	83.6	88	94	6.4	141	85	0	1	0	0	1	2	0
63	2	21.0	80.4	0.51	2	0.88	0	0	1	0	139	90	0	89	4.49	58	129	0	5.4	1.69	0	4.0	84.01	1	0	0	1	0	2	0	#NULL!	19.9	81.8	55	105	5.6	131	82	1	1	0	0	1	3	1
82	1	24.1	81.8	0.53	3	0.89	0	0	1	0	149	85	1	68	4.22	73	122	0	5.6	1.72	0	5.6	52.28	0	0	0	1	1	2	0	#NULL!	23.9	#NULL!	75	88	5.7	138	83	#NULL!	1	0	0	1	#NULL!	#NULL!
78	2	21.5	81.0	0.56	3	0.93	0	0	0	0	137	80	0	62	4.13	64	157	0	5.5	1.70	0	6.0	60.32	1	0	0	1	1	3	1	#NULL!	22.3	#NULL!	64	155	5.7	146	84	#NULL!	1	1	0	1	#NULL!	#NULL!
80	2	23.3	80.8	0.56	4	0.91	0	0	1	1	141	66	1	102	4.62	60	127	0	5.9	1.77	0	6.5	60.42	1	0	0	1	1	3	1	#NULL!	23.6	#NULL!	69	84	5.9	135	62	#NULL!	1	0	0	1	#NULL!	#NULL!
77	1	27.1	90.8	0.55	3	0.91	2	1	0	0	165	98	0	172	5.15	62	110	0	5.8	1.76	0	5.4	71.16	1	1	0	1	1	4	1	#NULL!	#NULL!	#NULL!	#NULL!	#NULL!	#NULL!	#NULL!	#NULL!	#NULL!	#NULL!	#NULL!	#NULL!	#NULL!	#NULL!	#NULL!
78	1	20.0	70.4	0.46	1	0.83	1	1	1	1	120	74	0	52	3.95	55	98	0	5.0	1.61	0	6.2	67.85	0	0	0	0	0	0	0	#NULL!	19.1	#NULL!	55	51	5.1	138	72	#NULL!	1	0	0	0	#NULL!	#NULL!
77	2	24.1	83.2	0.58	4	0.91	0	0	0	0	141	75	0	96	4.56	63	157	0	5.3	1.67	0	4.8	65.88	1	0	0	1	0	2	0	#NULL!	24.2	#NULL!	63	93	5.3	145	81	#NULL!	1	0	0	0	#NULL!	#NULL!
59	2	20.5	68.4	0.43	1	0.80	0	0	0	0	99	53	0	105	4.65	61	172	0	5.7	1.74	0	2.9	83.24	0	0	0	0	1	1	0	#NULL!	20.3	70.7	73	61	5.9	109	63	0	0	0	0	1	1	0
67	1	27.9	91.2	0.56	4	0.91	0	3	1	0	147	85	1	64	4.16	56	78	1	5.8	1.76	0	5.7	74.02	1	0	1	1	1	4	1	#NULL!	#NULL!	#NULL!	#NULL!	#NULL!	#NULL!	#NULL!	#NULL!	#NULL!	#NULL!	#NULL!	#NULL!	#NULL!	#NULL!	#NULL!
84	1	30.6	102.0	0.62	4	0.99	0	0	0	0	133	82	0	174	5.16	43	173	0	6.1	1.81	0	7.4	49.31	1	1	0	1	1	4	1	#NULL!	#NULL!	#NULL!	#NULL!	#NULL!	#NULL!	#NULL!	#NULL!	#NULL!	#NULL!	#NULL!	#NULL!	#NULL!	#NULL!	#NULL!
84	2	23.4	89.0	0.63	4	0.95	0	0	0	0	144	78	1	131	4.88	56	128	1	5.9	1.77	0	5.3	66.83	1	0	1	1	1	4	1	#NULL!	#NULL!	#NULL!	#NULL!	#NULL!	#NULL!	#NULL!	#NULL!	#NULL!	#NULL!	#NULL!	#NULL!	#NULL!	#NULL!	#NULL!
84	2	25.6	97.0	0.67	4	0.98	0	0	1	0	149	79	0	87	4.47	48	118	1	5.3	1.67	0	5.4	63.79	1	0	1	1	0	3	1	#NULL!	25.7	#NULL!	45	87	5.5	152	82	#NULL!	1	0	1	0	#NULL!	#NULL!
81	2	20.2	88.8	0.57	4	0.98	0	1	1	0	129	74	1	74	4.30	60	133	1	5.8	1.76	0	4.6	63.00	1	0	1	1	1	4	1	#NULL!	#NULL!	#NULL!	#NULL!	#NULL!	#NULL!	#NULL!	#NULL!	#NULL!	#NULL!	#NULL!	#NULL!	#NULL!	#NULL!	#NULL!
73	1	17.9	72.6	0.43	1	0.86	3	2	1	0	120	78	0	95	4.55	72	93	0	6.0	1.79	0	4.7	61.93	0	0	0	0	1	1	0	#NULL!	18.3	#NULL!	54	96	6.1	107	66	#NULL!	0	0	0	1	#NULL!	#NULL!
73	2	17.9	65.8	0.46	1	0.81	0	0	1	0	129	69	0	106	4.66	54	114	0	5.8	1.76	0	5.6	72.58	0	0	0	1	1	2	0	#NULL!	#NULL!	#NULL!	#NULL!	#NULL!	#NULL!	#NULL!	#NULL!	#NULL!	#NULL!	#NULL!	#NULL!	#NULL!	#NULL!	#NULL!
74	2	21.2	76.6	0.54	3	0.93	0	0	1	0	112	63	0	114	4.74	58	114	0	5.1	1.63	0	3.3	77.26	0	0	0	0	0	0	0	#NULL!	#NULL!	#NULL!	#NULL!	#NULL!	#NULL!	#NULL!	#NULL!	#NULL!	#NULL!	#NULL!	#NULL!	#NULL!	#NULL!	#NULL!
78	1	19.8	79.0	0.48	2	0.94	2	0	0	1	131	72	0	79	4.37	51	93	0	6.8	1.92	0	5.3	59.79	0	0	0	1	1	2	0	#NULL!	#NULL!	#NULL!	#NULL!	#NULL!	#NULL!	#NULL!	#NULL!	#NULL!	#NULL!	#NULL!	#NULL!	#NULL!	#NULL!	#NULL!
78	2	18.2	71.0	0.45	1	0.87	0	1	1	0	146	101	0	31	3.43	103	97	0	5.5	1.70	0	5.7	75.61	0	0	0	1	1	2	0	#NULL!	#NULL!	#NULL!	#NULL!	#NULL!	#NULL!	#NULL!	#NULL!	#NULL!	#NULL!	#NULL!	#NULL!	#NULL!	#NULL!	#NULL!
70	1	26.0	99.8	0.57	4	1.04	1	2	0	0	167	93	1	128	4.85	48	123	0	5.9	1.77	0	7.0	64.84	1	0	0	1	1	3	1	#NULL!	#NULL!	#NULL!	#NULL!	#NULL!	#NULL!	#NULL!	#NULL!	#NULL!	#NULL!	#NULL!	#NULL!	#NULL!	#NULL!	#NULL!
67	2	20.6	77.0	0.49	2	0.87	0	0	0	0	128	85	1	229	5.43	42	86	0	5.4	1.69	0	4.7	74.18	0	1	1	1	0	3	1	#NULL!	20.7	78.6	50	170	5.6	125	75	0	1	1	1	1	4	1
67	1	21.9	83.9	0.49	2	0.92	1	0	0	0	112	72	0	141	4.95	37	181	0	6.1	1.81	0	6.4	57.44	0	0	1	0	1	2	0	#NULL!	#NULL!	#NULL!	#NULL!	#NULL!	#NULL!	#NULL!	#NULL!	#NULL!	#NULL!	#NULL!	#NULL!	#NULL!	#NULL!	#NULL!
62	2	19.0	70.0	0.44	1	0.86	0	0	1	0	110	52	0	136	4.91	69	123	0	5.6	1.72	0	3.7	82.49	0	0	0	0	1	1	0	#NULL!	19.3	72.0	64	98	5.7	117	69	0	0	0	0	1	1	0
72	1	21.2	77.8	0.49	2	0.93	0	3	0	0	238	133	1	421	6.04	52	58	0	5.1	1.63	0	5.6	70.43	0	1	0	1	0	2	0	#NULL!	21.6	#NULL!	73	97	5.4	154	89	#NULL!	1	0	0	0	#NULL!	#NULL!
90	2	22.8	75.4	0.55	3	0.87	0	0	0	0	143	72	1	154	5.04	69	187	1	6.7	1.90	1	6.7	48.51	0	1	1	1	1	4	1	#NULL!	#NULL!	#NULL!	#NULL!	#NULL!	#NULL!	#NULL!	#NULL!	#NULL!	#NULL!	#NULL!	#NULL!	#NULL!	#NULL!	#NULL!
71	2	30.8	92.9	0.62	4	0.94	0	0	0	0	145	77	0	106	4.66	73	166	0	6.0	1.79	0	5.2	77.43	1	0	0	1	1	3	1	#NULL!	#NULL!	#NULL!	#NULL!	#NULL!	#NULL!	#NULL!	#NULL!	#NULL!	#NULL!	#NULL!	#NULL!	#NULL!	#NULL!	#NULL!
66	1	23.5	86.3	0.54	3	0.96	1	3	1	0	133	82	0	181	5.20	47	115	0	6.6	1.89	0	8.7	50.92	1	1	0	1	1	4	1	#NULL!	#NULL!	#NULL!	#NULL!	#NULL!	#NULL!	#NULL!	#NULL!	#NULL!	#NULL!	#NULL!	#NULL!	#NULL!	#NULL!	#NULL!
73	2	21.3	78.1	0.54	3	0.90	0	0	0	0	142	82	0	58	4.06	87	90	1	5.6	1.72	0	4.4	71.84	0	0	1	1	1	3	1	#NULL!	#NULL!	#NULL!	#NULL!	#NULL!	#NULL!	#NULL!	#NULL!	#NULL!	#NULL!	#NULL!	#NULL!	#NULL!	#NULL!	#NULL!
75	1	29.0	101.6	0.64	4	1.06	0	0	1	0	144	88	0	110	4.70	51	173	0	9.8	2.28	1	4.5	74.62	1	0	0	1	1	3	1	#NULL!	29.0	#NULL!	45	77	8.9	124	74	#NULL!	0	0	0	1	#NULL!	#NULL!
73	2	18.7	70.6	0.48	1	0.84	0	0	1	0	148	78	0	50	3.91	102	92	0	5.5	1.70	0	4.2	75.89	0	0	0	1	1	2	0	#NULL!	#NULL!	#NULL!	#NULL!	#NULL!	#NULL!	#NULL!	#NULL!	#NULL!	#NULL!	#NULL!	#NULL!	#NULL!	#NULL!	#NULL!
66	1	28.0	86.5	0.53	3	0.89	1	3	0	1	137	86	1	150	5.01	47	84	0	6.7	1.90	1	9.0	79.03	1	1	0	1	1	4	1	#NULL!	27.7	83.5	55	46	6.3	138	82	0	1	0	0	1	2	0
81	2	31.6	103.8	0.72	4	1.03	0	0	0	1	149	86	1	96	4.56	66	98	1	6.5	1.87	1	4.6	55.55	1	0	1	1	1	4	1	#NULL!	#NULL!	#NULL!	#NULL!	#NULL!	#NULL!	#NULL!	#NULL!	#NULL!	#NULL!	#NULL!	#NULL!	#NULL!	#NULL!	#NULL!
61	1	24.8	88.4	0.53	3	0.93	3	0	0	0	138	85	1	381	5.94	41	86	0	7.3	1.99	1	4.8	81.85	1	1	0	1	1	4	1	#NULL!	24.8	89.5	35	315	6.2	112	70	1	1	1	1	1	5	1
71	2	22.7	73.6	0.51	2	0.87	0	0	1	0	186	116	0	50	3.91	109	139	0	5.4	1.69	0	6.6	57.03	0	0	0	1	0	1	0	#NULL!	22.6	71.8	100	84	5.5	177	113	0	1	0	0	0	1	0
73	2	20.5	76.6	0.56	3	0.95	0	0	1	0	156	73	1	123	4.81	66	123	0	5.7	1.74	1	4.2	75.01	0	0	0	1	1	2	0	#NULL!	#NULL!	#NULL!	#NULL!	#NULL!	#NULL!	#NULL!	#NULL!	#NULL!	#NULL!	#NULL!	#NULL!	#NULL!	#NULL!	#NULL!
59	2	22.8	77.1	0.50	2	0.83	0	0	0	0	123	71	0	95	4.55	63	142	1	5.7	1.74	0	5.1	78.09	0	0	1	0	1	2	0	#NULL!	23.6	80.3	58	105	5.8	126	66	1	0	0	1	1	3	1
84	2	20.8	69.0	0.49	2	0.80	0	0	1	0	150	90	1	132	4.88	81	127	0	6.5	1.87	0	4.3	60.68	0	0	0	1	1	2	0	#NULL!	#NULL!	#NULL!	#NULL!	#NULL!	#NULL!	#NULL!	#NULL!	#NULL!	#NULL!	#NULL!	#NULL!	#NULL!	#NULL!	#NULL!
73	2	21.5	77.0	0.52	3	0.87	0	1	1	0	152	79	1	116	4.75	52	130	1	5.8	1.76	0	4.7	70.44	0	0	1	1	1	3	1	#NULL!	21.6	#NULL!	64	94	5.9	136	71	#NULL!	1	0	1	1	#NULL!	#NULL!
76	2	17.9	75.0	0.49	2	0.80	0	0	1	0	147	81	1	50	3.91	93	110	1	6.2	1.82	0	5.3	70.34	0	0	1	1	1	3	1	#NULL!	#NULL!	#NULL!	#NULL!	#NULL!	#NULL!	#NULL!	#NULL!	#NULL!	#NULL!	#NULL!	#NULL!	#NULL!	#NULL!	#NULL!
76	2	16.9	72.0	0.46	1	0.88	0	0	1	0	152	94	0	51	3.93	88	101	0	5.2	1.65	0	3.8	64.18	0	0	0	1	0	1	0	#NULL!	15.7	#NULL!	78	63	5.2	138	89	#NULL!	1	0	0	0	#NULL!	#NULL!
82	1	15.0	61.5	0.38	1	0.76	0	0	1	0	113	65	0	97	4.57	69	89	0	5.0	1.61	0	5.5	56.05	0	0	0	0	0	0	0	#NULL!	#NULL!	#NULL!	#NULL!	#NULL!	#NULL!	#NULL!	#NULL!	#NULL!	#NULL!	#NULL!	#NULL!	#NULL!	#NULL!	#NULL!
74	2	22.9	80.2	0.54	3	0.93	0	0	1	0	148	87	1	99	4.60	60	104	0	5.1	1.63	0	4.0	69.61	1	0	0	1	0	2	0	#NULL!	22.6	#NULL!	70	81	5.2	147	80	#NULL!	1	0	0	0	#NULL!	#NULL!
86	1	20.7	77.6	0.49	2	0.92	1	3	0	0	145	76	1	152	5.02	67	109	0	5.8	1.76	0	8.5	58.69	0	1	0	1	1	3	1	#NULL!	19.4	#NULL!	77	139	5.9	125	70	#NULL!	1	0	0	1	#NULL!	#NULL!
70	1	27.7	91.8	0.58	4	0.97	1	3	1	0	136	82	0	137	4.92	58	97	0	5.1	1.63	0	4.7	73.21	1	0	0	1	0	2	0	#NULL!	#NULL!	#NULL!	#NULL!	#NULL!	#NULL!	#NULL!	#NULL!	#NULL!	#NULL!	#NULL!	#NULL!	#NULL!	#NULL!	#NULL!
71	2	25.4	83.0	0.60	4	0.91	0	0	1	0	134	77	1	119	4.78	75	138	1	5.9	1.77	0	6.9	71.78	1	0	1	1	1	4	1	#NULL!	#NULL!	#NULL!	#NULL!	#NULL!	#NULL!	#NULL!	#NULL!	#NULL!	#NULL!	#NULL!	#NULL!	#NULL!	#NULL!	#NULL!
60	2	15.6	67.0	0.42	1	0.80	0	0	0	0	126	73	0	53	3.97	89	113	1	5.2	1.65	0	3.4	81.25	0	0	1	0	0	1	0	#NULL!	#NULL!	#NULL!	#NULL!	#NULL!	#NULL!	#NULL!	#NULL!	#NULL!	#NULL!	#NULL!	#NULL!	#NULL!	#NULL!	#NULL!
64	2	19.6	75.5	0.49	2	0.88	1	0	0	0	116	72	0	107	4.67	116	129	0	5.2	1.65	0	4.0	82.88	0	0	0	0	0	0	0	#NULL!	19.1	71.4	124	63	5.4	117	77	0	0	0	0	0	0	0
76	2	24.2	83.6	0.57	4	0.93	0	0	0	0	126	74	1	245	5.50	42	135	0	5.9	1.77	0	5.9	52.78	1	1	1	1	1	5	1	#NULL!	23.8	#NULL!	38	332	6.0	147	77	#NULL!	1	1	1	1	#NULL!	#NULL!
82	2	26.5	92.0	0.61	4	0.98	0	1	0	0	137	75	0	126	4.84	61	140	0	5.8	1.76	1	5.3	71.24	1	0	0	1	1	3	1	#NULL!	#NULL!	#NULL!	#NULL!	#NULL!	#NULL!	#NULL!	#NULL!	#NULL!	#NULL!	#NULL!	#NULL!	#NULL!	#NULL!	#NULL!
65	2	18.4	67.4	0.45	1	0.79	0	2	0	0	139	86	0	47	3.85	138	105	0	5.8	1.76	0	3.1	82.30	0	0	0	1	1	2	0	#NULL!	18.1	67.0	136	37	5.8	127	81	0	1	0	0	1	2	0
68	2	28.5	96.3	0.64	4	0.93	1	1	0	0	145	78	1	67	4.20	73	104	1	6.3	1.84	0	7.4	76.39	1	0	1	1	1	4	1	#NULL!	27.3	93.1	82	86	6.2	134	77	1	1	0	1	1	4	1
72	2	18.2	66.6	0.44	1	0.80	0	0	0	0	107	78	0	121	4.80	82	145	0	5.6	1.72	0	5.8	61.94	0	0	0	0	1	1	0	#NULL!	17.0	#NULL!	88	72	5.5	120	84	#NULL!	0	0	0	0	#NULL!	#NULL!
79	2	21.9	89.0	0.59	4	0.98	0	1	1	0	141	72	1	87	4.47	69	113	1	5.9	1.77	0	5.1	69.58	1	0	1	1	1	4	1	#NULL!	22.3	#NULL!	76	119	5.9	140	68	#NULL!	1	0	1	1	#NULL!	#NULL!
68	2	14.4	60.7	0.38	1	0.74	0	0	0	0	111	76	0	46	3.83	88	114	0	5.4	1.69	0	3.6	81.65	0	0	0	0	0	0	0	#NULL!	14.9	60.2	95	54	5.4	111	80	0	0	0	0	0	0	0
77	2	21.6	77.0	0.54	3	0.87	0	1	0	0	151	87	0	31	3.43	83	112	1	6.1	1.81	0	3.3	72.93	0	0	1	1	1	3	1	#NULL!	19.8	#NULL!	75	36	5.8	154	82	#NULL!	1	0	1	1	#NULL!	#NULL!
71	2	19.6	72.3	0.49	2	0.90	0	0	0	0	154	89	0	44	3.78	86	107	0	5.1	1.63	0	4.3	75.21	0	0	0	1	0	1	0	#NULL!	#NULL!	#NULL!	#NULL!	#NULL!	#NULL!	#NULL!	#NULL!	#NULL!	#NULL!	#NULL!	#NULL!	#NULL!	#NULL!	#NULL!
73	2	16.3	64.5	0.43	1	0.81	0	0	0	0	130	77	0	69	4.23	63	94	1	5.5	1.70	0	3.1	74.58	0	0	1	1	1	3	1	#NULL!	16.0	#NULL!	64	127	5.6	131	72	#NULL!	1	0	1	1	#NULL!	#NULL!
76	1	24.4	93.8	0.62	4	1.08	3	0	0	0	131	82	1	130	4.87	37	138	0	6.1	1.81	0	5.5	55.15	1	0	1	1	1	4	1	#NULL!	#NULL!	#NULL!	#NULL!	#NULL!	#NULL!	#NULL!	#NULL!	#NULL!	#NULL!	#NULL!	#NULL!	#NULL!	#NULL!	#NULL!
74	2	17.5	68.2	0.46	1	0.82	0	0	0	0	148	78	1	82	4.41	91	60	1	5.8	1.76	0	4.7	72.84	0	0	1	1	1	3	1	#NULL!	#NULL!	#NULL!	#NULL!	#NULL!	#NULL!	#NULL!	#NULL!	#NULL!	#NULL!	#NULL!	#NULL!	#NULL!	#NULL!	#NULL!
68	1	24.6	90.7	0.54	3	0.95	1	2	1	0	130	78	1	408	6.01	38	125	0	6.9	1.93	1	7.0	75.01	1	1	1	1	1	5	1	#NULL!	#NULL!	#NULL!	#NULL!	#NULL!	#NULL!	#NULL!	#NULL!	#NULL!	#NULL!	#NULL!	#NULL!	#NULL!	#NULL!	#NULL!
75	1	21.5	80.0	0.48	2	0.90	0	1	1	0	122	74	0	73	4.29	46	171	0	5.6	1.72	0	4.8	75.05	0	0	0	0	1	1	0	#NULL!	20.8	#NULL!	52	109	5.7	113	77	#NULL!	0	0	0	1	#NULL!	#NULL!
71	2	21.6	76.2	0.52	2	0.90	0	0	1	0	149	83	0	115	4.74	59	176	0	5.7	1.74	0	5.1	71.10	0	0	0	1	1	2	0	#NULL!	#NULL!	#NULL!	#NULL!	#NULL!	#NULL!	#NULL!	#NULL!	#NULL!	#NULL!	#NULL!	#NULL!	#NULL!	#NULL!	#NULL!
66	1	24.7	88.3	0.52	2	0.92	3	1	1	0	118	73	0	222	5.40	42	157	0	5.6	1.72	0	6.1	70.21	1	1	0	0	1	3	1	#NULL!	21.8	81.9	49	106	5.4	133	77	0	1	0	0	0	1	0
67	1	23.9	84.5	0.51	2	0.94	2	1	0	0	140	85	0	151	5.02	61	180	0	5.9	1.77	0	6.8	71.60	0	1	0	1	1	3	1	#NULL!	#NULL!	#NULL!	#NULL!	#NULL!	#NULL!	#NULL!	#NULL!	#NULL!	#NULL!	#NULL!	#NULL!	#NULL!	#NULL!	#NULL!
60	2	16.7	61.3	0.42	1	0.78	0	0	0	0	98	73	0	91	4.51	64	123	0	5.9	1.77	0	4.5	92.34	0	0	0	0	1	1	0	#NULL!	17.2	63.7	62	164	6.1	116	80	0	0	1	0	1	2	0
83	1	21.9	80.4	0.50	2	0.90	0	1	1	1	146	77	0	143	4.96	44	144	1	5.8	1.76	0	6.6	65.51	0	0	1	1	1	3	1	#NULL!	21.7	#NULL!	42	175	5.9	136	73	#NULL!	1	1	1	1	#NULL!	#NULL!
82	1	21.8	81.0	0.51	2	0.89	0	0	1	0	126	78	0	117	4.76	64	133	0	5.4	1.69	0	5.4	59.60	0	0	0	0	0	0	0	#NULL!	#NULL!	#NULL!	#NULL!	#NULL!	#NULL!	#NULL!	#NULL!	#NULL!	#NULL!	#NULL!	#NULL!	#NULL!	#NULL!	#NULL!
71	2	30.6	98.6	0.65	4	0.93	0	0	1	0	134	76	1	82	4.41	65	151	1	5.8	1.76	0	5.8	80.49	1	0	1	1	1	4	1	#NULL!	32.0	99.7	73	61	5.8	143	80	1	1	0	1	1	4	1
79	1	20.2	76.0	0.48	1	0.88	0	1	0	0	144	78	1	50	3.91	74	88	0	6.4	1.86	1	7.1	61.65	0	0	0	1	1	2	0	#NULL!	19.8	#NULL!	73	91	6.8	136	77	#NULL!	1	0	0	1	#NULL!	#NULL!
81	1	20.5	77.6	0.48	1	0.90	0	1	0	1	111	62	0	90	4.50	41	83	0	6.1	1.81	1	4.7	67.42	0	0	0	0	1	1	0	#NULL!	#NULL!	#NULL!	#NULL!	#NULL!	#NULL!	#NULL!	#NULL!	#NULL!	#NULL!	#NULL!	#NULL!	#NULL!	#NULL!	#NULL!
80	1	25.0	86.4	0.56	3	0.92	0	0	1	1	148	76	1	163	5.09	35	56	1	6.4	1.86	1	5.8	44.80	1	1	1	1	1	5	1	#NULL!	#NULL!	#NULL!	#NULL!	#NULL!	#NULL!	#NULL!	#NULL!	#NULL!	#NULL!	#NULL!	#NULL!	#NULL!	#NULL!	#NULL!
62	2	20.0	69.4	0.46	1	0.82	0	1	1	0	143	86	0	48	3.87	82	107	0	5.5	1.70	0	2.3	81.99	0	0	0	1	1	2	0	#NULL!	21.3	73.2	93	36	5.4	139	72	0	1	0	0	0	1	0
77	1	22.1	82.0	0.52	2	0.92	2	1	0	0	139	77	0	62	4.13	47	103	0	5.2	1.65	0	5.9	65.86	0	0	0	1	0	1	0	#NULL!	22.8	#NULL!	69	63	5.0	158	83	#NULL!	1	0	0	0	#NULL!	#NULL!
87	2	20.3	76.2	0.56	3	0.89	0	1	0	0	142	74	1	110	4.70	80	103	0	6.2	1.82	0	5.9	24.49	0	0	0	1	1	2	0	#NULL!	#NULL!	#NULL!	#NULL!	#NULL!	#NULL!	#NULL!	#NULL!	#NULL!	#NULL!	#NULL!	#NULL!	#NULL!	#NULL!	#NULL!
76	2	22.6	79.0	0.52	3	0.94	0	0	1	0	123	77	0	103	4.63	72	109	0	5.6	1.72	0	4.7	62.15	0	0	0	0	1	1	0	#NULL!	#NULL!	#NULL!	#NULL!	#NULL!	#NULL!	#NULL!	#NULL!	#NULL!	#NULL!	#NULL!	#NULL!	#NULL!	#NULL!	#NULL!
78	2	22.5	67.4	0.45	1	0.77	0	0	1	0	146	85	0	66	4.19	79	129	0	5.2	1.65	0	5.6	55.90	0	0	0	1	0	1	0	#NULL!	21.8	#NULL!	83	63	5.2	128	72	#NULL!	0	0	0	0	#NULL!	#NULL!
81	2	18.7	77.0	0.52	2	0.91	0	0	1	1	137	82	1	71	4.26	81	127	1	5.5	1.70	0	4.8	54.73	0	0	1	1	1	3	1	#NULL!	#NULL!	#NULL!	#NULL!	#NULL!	#NULL!	#NULL!	#NULL!	#NULL!	#NULL!	#NULL!	#NULL!	#NULL!	#NULL!	#NULL!
56	2	19.0	67.6	0.44	1	0.82	1	2	0	0	106	69	0	45	3.81	94	120	0	5.3	1.67	0	3.3	88.24	0	0	0	0	0	0	0	#NULL!	#NULL!	#NULL!	#NULL!	#NULL!	#NULL!	#NULL!	#NULL!	#NULL!	#NULL!	#NULL!	#NULL!	#NULL!	#NULL!	#NULL!
73	2	22.9	82.2	0.55	3	0.91	0	0	1	0	132	74	0	94	4.54	56	98	1	6.2	1.82	0	4.5	73.35	1	0	1	1	1	4	1	#NULL!	23.9	#NULL!	42	165	6.7	135	72	#NULL!	1	1	1	1	#NULL!	#NULL!
68	2	21.5	80.8	0.53	3	0.91	0	0	0	0	148	82	0	200	5.30	52	184	0	5.6	1.72	0	3.6	78.14	1	1	0	1	1	4	1	#NULL!	19.5	74.0	65	90	5.6	164	87	0	1	0	0	1	2	0
64	2	21.3	78.4	0.52	2	0.91	0	1	0	0	127	79	0	175	5.16	54	113	1	5.7	1.74	0	5.0	81.84	0	1	1	0	1	3	1	#NULL!	21.7	78.8	48	134	5.9	159	94	0	1	0	1	1	3	1
68	2	19.9	77.6	0.52	3	0.88	0	0	1	0	109	64	0	85	4.44	45	98	0	5.3	1.67	0	5.7	77.69	0	0	1	0	0	1	0	#NULL!	21.0	78.4	54	86	5.5	123	69	0	0	0	0	0	0	0
74	1	19.2	75.1	0.46	1	0.86	2	1	1	0	126	71	0	48	3.87	52	120	0	5.3	1.67	0	6.5	47.66	0	0	0	0	0	0	0	#NULL!	#NULL!	#NULL!	#NULL!	#NULL!	#NULL!	#NULL!	#NULL!	#NULL!	#NULL!	#NULL!	#NULL!	#NULL!	#NULL!	#NULL!
69	1	17.1	66.5	0.41	1	0.83	1	0	0	0	123	85	0	129	4.86	65	87	0	5.4	1.69	0	5.6	64.49	0	0	0	1	0	1	0	#NULL!	#NULL!	#NULL!	#NULL!	#NULL!	#NULL!	#NULL!	#NULL!	#NULL!	#NULL!	#NULL!	#NULL!	#NULL!	#NULL!	#NULL!
66	2	23.3	87.3	0.56	3	0.91	0	1	0	0	155	82	1	94	4.54	73	117	0	5.4	1.69	0	5.7	56.62	1	0	0	1	0	2	0	#NULL!	25.9	93.2	65	110	5.7	142	89	1	1	0	0	1	3	1
75	2	19.0	77.4	0.51	2	0.91	0	0	0	0	120	74	0	60	4.09	77	122	1	5.8	1.76	0	4.1	69.45	0	0	1	0	1	2	0	#NULL!	19.0	#NULL!	71	139	6.1	109	69	#NULL!	0	0	1	1	#NULL!	#NULL!
68	1	23.6	78.4	0.52	2	0.92	0	3	1	0	150	77	0	114	4.74	57	100	0	7.2	1.97	0	3.7	75.81	0	0	0	1	1	2	0	#NULL!	23.2	77.0	50	124	7.2	129	68	0	1	0	0	1	2	0
77	2	20.2	66.0	0.46	1	0.80	0	0	0	0	109	61	0	59	4.08	81	82	0	5.3	1.67	0	4.3	83.34	0	0	0	0	0	0	0	#NULL!	19.4	#NULL!	88	45	5.4	97	52	#NULL!	0	0	0	0	#NULL!	#NULL!
76	2	25.6	89.6	0.62	4	0.95	0	0	1	0	135	74	1	34	3.53	76	96	0	5.7	1.74	0	5.7	70.70	1	0	0	1	1	3	1	#NULL!	#NULL!	#NULL!	#NULL!	#NULL!	#NULL!	#NULL!	#NULL!	#NULL!	#NULL!	#NULL!	#NULL!	#NULL!	#NULL!	#NULL!
74	2	22.1	73.4	0.50	2	0.85	0	0	1	0	128	73	0	153	5.03	74	94	1	5.8	1.76	0	3.1	72.07	0	1	1	0	1	3	1	#NULL!	22.6	#NULL!	66	257	5.9	133	74	#NULL!	1	1	1	1	#NULL!	#NULL!
77	2	23.5	78.2	0.51	2	0.87	0	0	1	0	145	79	0	109	4.69	42	115	1	5.9	1.77	0	5.5	59.80	0	0	1	1	1	3	1	#NULL!	24.7	#NULL!	46	135	6.0	146	82	#NULL!	1	0	1	1	#NULL!	#NULL!
80	1	22.7	89.0	0.54	3	0.97	3	0	1	0	117	71	0	169	5.13	51	93	0	5.6	1.72	0	4.5	37.34	1	1	0	0	1	3	1	#NULL!	23.0	#NULL!	45	218	5.5	120	72	#NULL!	0	1	1	0	#NULL!	#NULL!
78	2	20.2	79.8	0.54	3	0.93	0	0	1	0	142	77	0	72	4.28	83	150	0	5.2	1.65	0	4.4	60.32	0	0	0	1	0	1	0	#NULL!	21.5	#NULL!	64	108	5.5	153	83	#NULL!	1	0	0	0	#NULL!	#NULL!
69	1	22.1	79.7	0.50	2	0.95	0	2	1	0	123	75	0	89	4.49	50	179	0	5.5	1.70	0	5.7	73.35	0	0	0	1	1	2	0	#NULL!	22.6	78.0	76	104	5.5	151	79	0	1	0	0	0	1	0
65	1	16.2	64.9	0.38	1	0.75	1	1	0	0	139	84	1	110	4.70	91	130	0	5.4	1.69	0	4.8	76.21	0	0	0	1	0	1	0	#NULL!	#NULL!	#NULL!	#NULL!	#NULL!	#NULL!	#NULL!	#NULL!	#NULL!	#NULL!	#NULL!	#NULL!	#NULL!	#NULL!	#NULL!
71	2	22.0	82.4	0.55	3	0.92	0	0	0	0	127	72	0	76	4.33	63	129	1	5.5	1.70	0	6.0	69.89	1	0	1	1	1	4	1	#NULL!	23.2	85.2	62	119	5.7	151	76	1	1	0	1	1	4	1
67	2	20.8	75.7	0.52	2	0.89	0	1	0	0	130	72	0	94	4.54	63	125	1	5.8	1.76	0	3.1	78.24	0	0	1	1	1	3	1	#NULL!	21.2	75.1	57	73	5.9	122	69	0	0	0	1	1	2	0
80	2	21.2	78.0	0.54	3	0.86	0	0	0	1	110	57	1	47	3.85	74	118	1	6.2	1.82	0	5.0	61.40	0	0	1	1	1	3	1	#NULL!	20.4	#NULL!	73	64	6.2	132	61	#NULL!	1	0	1	1	#NULL!	#NULL!
63	1	21.0	73.4	0.47	1	0.87	0	0	1	0	127	73	0	74	4.30	69	101	0	5.5	1.70	0	6.4	83.65	0	0	0	0	1	1	0	#NULL!	23.1	79.6	70	44	5.6	149	86	0	1	0	0	1	2	0
67	2	24.7	86.2	0.57	4	0.95	0	0	1	0	137	96	1	236	5.46	54	101	1	5.8	1.76	0	5.3	66.20	1	1	1	1	1	5	1	#NULL!	24.3	84.6	51	213	5.9	154	102	1	1	1	1	1	5	1
81	2	20.0	73.0	0.49	2	0.87	0	0	1	0	135	75	1	67	4.20	72	156	0	5.8	1.76	0	3.8	69.72	0	0	0	1	1	2	0	#NULL!	20.1	#NULL!	77	108	5.9	147	74	#NULL!	1	0	0	1	#NULL!	#NULL!
58	2	29.0	96.8	0.65	4	0.96	0	0	0	0	139	90	0	66	4.19	77	150	0	6.0	1.79	0	5.6	82.40	1	0	0	1	1	3	1	#NULL!	29.4	92.9	77	69	6.0	128	83	1	1	0	0	1	3	1
66	1	24.3	83.6	0.50	2	0.89	0	2	1	0	123	84	0	40	3.69	72	112	0	5.7	1.74	0	7.1	74.54	0	0	0	0	1	1	0	#NULL!	#NULL!	#NULL!	#NULL!	#NULL!	#NULL!	#NULL!	#NULL!	#NULL!	#NULL!	#NULL!	#NULL!	#NULL!	#NULL!	#NULL!
65	2	22.9	83.7	0.59	4	0.93	0	1	1	0	147	81	1	57	4.04	98	148	0	5.6	1.72	0	5.2	76.38	1	0	0	1	1	3	1	#NULL!	22.6	83.0	86	104	5.5	144	83	1	1	0	1	0	3	1
78	1	18.9	64.8	0.42	1	0.79	1	2	0	0	140	65	1	65	4.17	68	115	0	4.9	1.59	0	4.1	50.33	0	0	0	1	0	1	0	#NULL!	#NULL!	#NULL!	#NULL!	#NULL!	#NULL!	#NULL!	#NULL!	#NULL!	#NULL!	#NULL!	#NULL!	#NULL!	#NULL!	#NULL!
69	2	22.9	88.1	0.58	4	0.94	0	0	0	0	131	71	0	60	4.09	75	110	0	5.8	1.76	0	5.1	75.85	1	0	0	0	1	2	0	#NULL!	21.2	84.1	67	59	5.8	127	71	1	0	0	0	1	2	0
80	1	20.7	79.0	0.47	1	0.87	0	0	1	1	133	72	1	49	3.89	45	72	0	6.1	1.81	1	8.3	33.09	0	0	0	1	1	2	0	#NULL!	#NULL!	#NULL!	#NULL!	#NULL!	#NULL!	#NULL!	#NULL!	#NULL!	#NULL!	#NULL!	#NULL!	#NULL!	#NULL!	#NULL!
75	2	25.4	90.0	0.60	4	0.92	0	1	0	0	116	57	0	83	4.42	59	100	0	5.7	1.74	0	3.8	75.29	1	0	0	0	1	2	0	#NULL!	#NULL!	#NULL!	#NULL!	#NULL!	#NULL!	#NULL!	#NULL!	#NULL!	#NULL!	#NULL!	#NULL!	#NULL!	#NULL!	#NULL!
74	2	18.2	71.7	0.47	1	0.89	0	0	0	0	132	80	0	52	3.95	82	95	0	5.9	1.77	0	4.8	72.07	0	0	0	1	1	2	0	#NULL!	18.9	#NULL!	70	102	5.8	145	84	#NULL!	1	0	0	1	#NULL!	#NULL!
80	2	21.9	84.8	0.59	4	0.99	0	0	1	1	130	76	1	52	3.95	73	61	1	6.2	1.82	0	6.3	65.61	1	0	1	1	1	4	1	#NULL!	22.6	#NULL!	74	76	5.8	126	77	#NULL!	1	0	1	1	#NULL!	#NULL!
82	2	26.6	95.2	0.64	4	0.99	0	0	0	0	145	78	0	187	5.23	40	168	0	5.3	1.67	0	5.9	66.12	1	1	1	1	0	4	1	#NULL!	#NULL!	#NULL!	#NULL!	#NULL!	#NULL!	#NULL!	#NULL!	#NULL!	#NULL!	#NULL!	#NULL!	#NULL!	#NULL!	#NULL!
75	1	21.5	74.0	0.48	2	0.86	0	0	1	0	139	100	0	80	4.38	51	122	1	6.1	1.81	0	4.6	66.79	0	0	1	1	1	3	1	#NULL!	22.2	#NULL!	52	95	6.4	146	92	#NULL!	1	0	1	1	#NULL!	#NULL!
73	2	23.5	83.9	0.58	4	0.94	0	0	1	0	139	81	1	46	3.83	76	112	0	5.5	1.70	0	4.3	71.84	1	0	0	1	1	3	1	#NULL!	23.6	#NULL!	82	46	5.6	155	93	#NULL!	1	0	0	1	#NULL!	#NULL!
72	2	23.1	87.4	0.56	3	0.93	1	0	0	0	134	72	1	151	5.02	64	100	1	5.9	1.77	0	5.3	75.98	1	1	1	1	1	5	1	#NULL!	23.0	#NULL!	61	123	6.1	136	83	#NULL!	1	0	1	1	#NULL!	#NULL!
66	1	24.1	79.8	0.51	2	0.89	0	1	0	0	140	72	0	66	4.19	86	84	0	7.0	1.95	1	3.1	73.82	0	0	0	1	1	2	0	#NULL!	25.7	81.8	90	97	9.2	171	82	0	1	0	0	1	2	0
60	2	17.3	71.6	0.46	1	0.85	0	1	0	0	133	86	0	59	4.08	76	145	0	6.0	1.79	0	4.2	83.65	0	0	0	1	1	2	0	#NULL!	17.9	71.0	84	51	6.2	136	87	0	1	0	0	1	2	0
71	2	21.5	75.6	0.50	2	0.88	0	0	1	0	147	86	0	85	4.44	74	153	0	5.3	1.67	0	6.5	62.38	0	0	0	1	0	1	0	#NULL!	22.1	74.9	82	59	5.4	151	85	0	1	0	0	0	1	0
78	2	22.7	79.0	0.52	3	0.87	0	0	0	0	156	88	1	80	4.38	68	67	0	5.2	1.65	0	5.6	72.84	0	0	0	1	0	1	0	#NULL!	#NULL!	#NULL!	#NULL!	#NULL!	#NULL!	#NULL!	#NULL!	#NULL!	#NULL!	#NULL!	#NULL!	#NULL!	#NULL!	#NULL!
79	1	17.7	69.6	0.45	1	0.82	1	2	0	0	148	67	0	44	3.78	71	109	0	5.5	1.70	0	4.5	66.42	0	0	0	1	1	2	0	#NULL!	#NULL!	#NULL!	#NULL!	#NULL!	#NULL!	#NULL!	#NULL!	#NULL!	#NULL!	#NULL!	#NULL!	#NULL!	#NULL!	#NULL!
61	1	30.3	98.2	0.57	4	0.91	0	2	0	0	128	81	1	201	5.30	34	138	1	6.9	1.93	0	5.7	79.21	1	1	1	1	1	5	1	#NULL!	#NULL!	#NULL!	#NULL!	#NULL!	#NULL!	#NULL!	#NULL!	#NULL!	#NULL!	#NULL!	#NULL!	#NULL!	#NULL!	#NULL!
82	2	21.2	83.0	0.57	4	0.97	0	1	1	0	139	72	0	58	4.06	82	149	0	5.6	1.72	0	5.2	56.00	1	0	0	1	1	3	1	#NULL!	20.3	#NULL!	83	50	5.5	163	80	#NULL!	1	0	0	0	#NULL!	#NULL!
82	2	17.9	74.2	0.51	2	0.88	0	1	0	1	153	86	1	75	4.32	86	119	0	5.7	1.74	0	4.0	68.86	0	0	0	1	1	2	0	#NULL!	#NULL!	#NULL!	#NULL!	#NULL!	#NULL!	#NULL!	#NULL!	#NULL!	#NULL!	#NULL!	#NULL!	#NULL!	#NULL!	#NULL!
79	2	23.9	91.0	0.61	4	0.98	0	0	1	0	158	77	1	168	5.12	47	119	1	6.8	1.92	1	3.7	60.85	1	1	1	1	1	5	1	#NULL!	#NULL!	#NULL!	#NULL!	#NULL!	#NULL!	#NULL!	#NULL!	#NULL!	#NULL!	#NULL!	#NULL!	#NULL!	#NULL!	#NULL!
78	2	25.4	94.0	0.67	4	0.97	0	0	1	1	139	76	0	87	4.47	83	97	1	6.1	1.81	0	6.2	72.84	1	0	1	1	1	4	1	#NULL!	24.6	#NULL!	88	92	6.2	142	76	#NULL!	1	0	0	1	#NULL!	#NULL!
77	1	23.1	79.6	0.49	2	0.85	0	1	1	1	139	81	0	170	5.14	73	143	0	6.6	1.89	1	3.7	69.35	0	1	0	1	1	3	1	#NULL!	23.8	#NULL!	63	179	7.8	125	74	#NULL!	0	1	0	1	#NULL!	#NULL!
75	2	21.3	78.8	0.53	3	0.89	0	1	0	0	118	72	0	81	4.39	61	117	1	6.0	1.79	0	6.4	66.81	0	0	1	0	1	2	0	#NULL!	21.0	#NULL!	57	87	5.9	127	75	#NULL!	0	0	0	1	#NULL!	#NULL!
81	2	24.3	84.6	0.60	4	0.95	0	0	1	0	158	91	1	142	4.96	65	104	1	6.3	1.84	0	6.4	59.06	1	0	1	1	1	4	1	#NULL!	24.7	#NULL!	63	85	6.3	146	85	#NULL!	1	0	1	1	#NULL!	#NULL!
82	1	17.5	64.8	0.42	1	0.79	0	0	0	0	110	61	0	64	4.16	64	59	1	4.9	1.59	0	6.7	65.65	0	0	1	0	0	1	0	#NULL!	#NULL!	#NULL!	#NULL!	#NULL!	#NULL!	#NULL!	#NULL!	#NULL!	#NULL!	#NULL!	#NULL!	#NULL!	#NULL!	#NULL!
72	1	28.5	101.9	0.60	4	0.99	1	3	1	0	158	82	1	78	4.36	46	149	0	5.8	1.76	0	6.2	67.32	1	0	0	1	1	3	1	#NULL!	#NULL!	#NULL!	#NULL!	#NULL!	#NULL!	#NULL!	#NULL!	#NULL!	#NULL!	#NULL!	#NULL!	#NULL!	#NULL!	#NULL!
73	1	21.5	84.1	0.49	2	0.91	3	1	1	0	136	74	0	110	4.70	65	105	0	5.3	1.67	0	6.1	74.40	0	0	0	1	0	1	0	#NULL!	22.1	#NULL!	58	199	5.5	164	94	#NULL!	1	1	0	0	#NULL!	#NULL!
71	2	21.5	84.3	0.58	4	0.97	0	0	0	0	147	82	1	72	4.28	71	134	0	5.3	1.67	0	3.1	76.07	1	0	0	1	0	2	0	#NULL!	23.0	83.6	66	80	5.3	131	72	1	1	0	0	0	2	0
69	2	19.1	70.5	0.48	1	0.85	0	0	1	0	128	85	0	109	4.69	65	133	0	5.2	1.65	0	4.4	75.44	0	0	0	1	0	1	0	#NULL!	18.9	67.8	73	134	5.3	131	80	0	1	0	0	0	1	0
71	1	23.1	82.1	0.50	2	0.89	1	2	1	0	151	90	0	100	4.61	63	149	0	5.3	1.67	0	6.2	62.80	0	0	0	1	0	1	0	#NULL!	22.7	79.6	65	81	5.5	163	86	0	1	0	0	0	1	0
72	2	21.7	77.6	0.56	4	0.91	0	0	1	0	127	76	0	97	4.57	51	157	0	5.6	1.72	0	4.0	72.71	0	0	0	0	1	1	0	#NULL!	20.6	#NULL!	53	43	5.6	139	77	#NULL!	1	0	0	1	#NULL!	#NULL!
65	2	18.5	75.3	0.51	2	0.91	0	0	1	0	95	67	0	56	4.03	57	114	0	5.5	1.70	0	2.9	75.99	0	0	0	0	1	1	0	#NULL!	#NULL!	#NULL!	#NULL!	#NULL!	#NULL!	#NULL!	#NULL!	#NULL!	#NULL!	#NULL!	#NULL!	#NULL!	#NULL!	#NULL!
71	2	23.2	81.2	0.52	2	0.88	0	3	0	0	124	70	0	67	4.20	114	107	1	5.4	1.69	0	5.1	68.72	1	0	1	0	0	2	0	#NULL!	23.4	80.0	121	75	5.5	159	88	1	1	0	1	0	3	1
64	2	19.9	74.4	0.52	2	0.88	0	0	0	0	116	64	0	64	4.16	78	155	0	6.1	1.81	0	4.3	81.34	0	0	0	0	1	1	0	#NULL!	#NULL!	#NULL!	#NULL!	#NULL!	#NULL!	#NULL!	#NULL!	#NULL!	#NULL!	#NULL!	#NULL!	#NULL!	#NULL!	#NULL!
70	2	26.6	86.5	0.60	4	0.91	0	0	1	0	171	95	1	111	4.71	61	99	1	5.7	1.74	0	4.9	82.80	1	0	1	1	1	4	1	#NULL!	#NULL!	#NULL!	#NULL!	#NULL!	#NULL!	#NULL!	#NULL!	#NULL!	#NULL!	#NULL!	#NULL!	#NULL!	#NULL!	#NULL!
70	1	23.7	81.9	0.51	2	0.90	1	0	1	1	112	70	1	130	4.87	45	85	1	6.1	1.81	1	4.1	71.09	0	0	1	1	1	3	1	#NULL!	23.8	82.9	44	140	6.2	123	70	0	1	0	1	1	3	1
68	2	23.3	82.3	0.56	3	0.92	0	0	0	0	161	88	0	142	4.96	54	108	1	5.4	1.69	0	5.0	38.23	1	0	1	1	0	3	1	#NULL!	24.7	81.9	48	124	5.4	149	81	1	1	0	1	0	3	1
73	1	25.7	93.2	0.58	4	1.00	1	3	1	0	153	92	0	103	4.63	67	140	0	5.8	1.76	0	9.1	70.28	1	0	0	1	1	3	1	#NULL!	26.2	#NULL!	62	142	6.0	166	94	#NULL!	1	0	0	1	#NULL!	#NULL!
85	1	22.0	82.8	0.51	2	0.88	0	0	1	1	147	74	0	95	4.55	53	135	0	6.2	1.82	1	5.0	69.16	0	0	0	1	1	2	0	#NULL!	22.7	#NULL!	53	79	6.9	156	71	#NULL!	1	0	0	1	#NULL!	#NULL!
72	2	22.9	79.3	0.54	3	0.89	0	1	0	0	146	81	0	184	5.21	63	192	0	6.0	1.79	0	6.2	74.27	0	1	0	1	1	3	1	#NULL!	20.7	#NULL!	77	112	5.8	167	92	#NULL!	1	0	1	1	#NULL!	#NULL!
81	2	21.3	91.6	0.60	4	1.01	0	0	0	0	120	70	0	97	4.57	62	138	1	5.1	1.63	0	4.3	58.15	1	0	1	0	0	2	0	#NULL!	20.8	#NULL!	67	84	5.3	128	73	#NULL!	0	0	1	0	#NULL!	#NULL!
59	2	20.3	85.8	0.55	3	0.95	0	1	1	0	113	68	0	88	4.48	65	132	0	5.7	1.74	0	6.5	73.52	1	0	0	0	1	2	0	#NULL!	21.0	86.9	57	113	5.8	121	74	1	0	0	0	1	2	0
75	1	26.9	95.6	0.56	3	0.94	1	0	1	0	128	87	1	89	4.49	52	96	1	5.4	1.69	0	6.9	45.06	1	0	1	1	0	3	1	#NULL!	26.7	#NULL!	59	68	5.5	119	80	#NULL!	1	0	1	0	#NULL!	#NULL!
57	1	21.7	84.6	0.48	2	0.89	0	3	0	0	137	98	0	147	4.99	58	121	0	5.4	1.69	0	7.1	71.04	0	0	0	1	0	1	0	#NULL!	22.3	83.1	56	189	5.6	160	94	0	1	1	0	1	3	1
75	2	21.9	83.2	0.56	4	0.92	0	0	0	0	170	106	1	179	5.19	53	177	0	5.4	1.69	0	5.3	70.83	1	1	0	1	0	3	1	#NULL!	#NULL!	#NULL!	#NULL!	#NULL!	#NULL!	#NULL!	#NULL!	#NULL!	#NULL!	#NULL!	#NULL!	#NULL!	#NULL!	#NULL!
67	2	25.5	90.5	0.58	4	0.89	0	3	0	0	145	87	0	132	4.88	67	120	0	5.9	1.77	0	7.4	81.68	1	0	0	1	1	3	1	#NULL!	26.1	93.7	63	285	6.1	157	99	1	1	1	0	1	4	1
83	2	18.8	81.2	0.54	3	0.94	0	0	0	0	148	72	1	69	4.23	53	65	1	6.5	1.87	1	5.7	58.24	1	0	1	1	1	4	1	#NULL!	18.0	#NULL!	48	80	6.7	150	77	#NULL!	1	0	1	1	#NULL!	#NULL!
76	1	23.6	87.0	0.51	2	0.92	0	3	0	0	159	99	1	116	4.75	115	150	1	6.0	1.79	0	4.5	74.97	1	0	1	1	1	4	1	#NULL!	22.7	#NULL!	133	72	6.0	160	102	#NULL!	1	0	0	1	#NULL!	#NULL!
78	1	23.5	85.2	0.50	2	0.94	1	2	0	0	135	75	1	147	4.99	69	125	1	5.8	1.76	0	7.2	55.01	1	0	1	1	1	4	1	#NULL!	23.3	#NULL!	74	94	5.7	135	77	#NULL!	1	0	1	1	#NULL!	#NULL!
77	2	22.9	78.0	0.52	2	0.86	0	0	0	0	134	70	1	80	4.38	56	90	0	5.7	1.74	0	5.4	68.49	0	0	0	1	1	2	0	#NULL!	22.2	#NULL!	63	45	5.7	146	75	#NULL!	1	0	0	1	#NULL!	#NULL!
70	2	21.9	77.0	0.48	1	0.80	0	0	1	0	146	82	0	100	4.61	58	157	0	5.8	1.76	0	5.1	72.64	0	0	0	1	1	2	0	#NULL!	22.5	78.9	58	61	6.0	140	79	0	1	0	0	1	2	0
78	1	21.6	73.0	0.49	2	0.85	1	1	1	0	153	86	1	219	5.39	77	119	0	5.1	1.63	0	5.7	63.70	0	1	0	1	0	2	0	#NULL!	#NULL!	#NULL!	#NULL!	#NULL!	#NULL!	#NULL!	#NULL!	#NULL!	#NULL!	#NULL!	#NULL!	#NULL!	#NULL!	#NULL!
74	1	19.8	72.2	0.43	1	0.83	1	0	1	1	135	81	1	88	4.48	61	161	0	6.8	1.92	1	7.8	44.95	0	0	0	1	1	2	0	#NULL!	20.1	#NULL!	69	86	6.8	132	83	#NULL!	1	0	0	1	#NULL!	#NULL!
68	2	16.0	64.2	0.43	1	0.80	0	0	1	0	130	75	0	87	4.47	75	161	0	5.7	1.74	0	3.4	80.58	0	0	0	0	1	1	0	#NULL!	17.1	64.8	84	77	6.0	110	67	0	0	0	0	1	1	0
79	2	24.9	77.6	0.55	3	0.86	0	0	1	0	150	73	1	85	4.44	71	130	1	6.1	1.81	0	6.3	72.33	0	0	1	1	1	3	1	#NULL!	#NULL!	#NULL!	#NULL!	#NULL!	#NULL!	#NULL!	#NULL!	#NULL!	#NULL!	#NULL!	#NULL!	#NULL!	#NULL!	#NULL!
83	2	31.0	101.8	0.71	4	0.97	0	1	1	0	122	78	0	172	5.15	41	103	1	5.4	1.69	0	4.9	63.16	1	1	1	0	0	3	1	#NULL!	32.9	#NULL!	45	147	5.7	134	84	#NULL!	1	0	1	1	#NULL!	#NULL!
66	2	21.7	81.0	0.48	1	0.90	0	0	0	0	140	79	0	172	5.15	67	138	1	5.8	1.76	0	4.5	73.99	1	1	1	1	1	5	1	#NULL!	22.0	80.9	70	113	5.9	140	81	1	1	0	1	1	4	1
67	1	32.3	96.3	0.60	4	0.93	1	0	0	1	146	78	1	230	5.44	30	98	1	5.7	1.74	0	7.7	13.00	1	1	1	1	1	5	1	#NULL!	#NULL!	#NULL!	#NULL!	#NULL!	#NULL!	#NULL!	#NULL!	#NULL!	#NULL!	#NULL!	#NULL!	#NULL!	#NULL!	#NULL!
70	2	23.7	86.8	0.59	4	0.96	0	0	0	0	140	85	1	95	4.55	67	157	0	5.1	1.63	0	2.8	82.20	1	0	0	1	0	2	0	#NULL!	24.1	88.5	73	46	5.2	147	85	1	1	0	0	0	2	0
63	1	21.0	74.8	0.44	1	0.83	1	0	1	0	112	64	0	84	4.43	44	130	0	6.3	1.84	1	3.9	64.83	0	0	0	0	1	1	0	#NULL!	20.7	77.8	36	160	6.9	127	64	0	0	1	1	1	3	1
73	2	24.9	76.3	0.52	3	0.83	0	0	1	0	142	88	0	117	4.76	52	196	0	6.1	1.81	0	4.9	68.91	0	0	0	1	1	2	0	#NULL!	25.9	#NULL!	55	118	6.3	160	87	#NULL!	1	0	1	1	#NULL!	#NULL!
77	1	23.4	84.8	0.51	2	0.92	3	0	1	1	110	70	1	130	4.87	41	85	1	5.5	1.70	0	5.5	68.00	0	0	1	1	1	3	1	#NULL!	#NULL!	#NULL!	#NULL!	#NULL!	#NULL!	#NULL!	#NULL!	#NULL!	#NULL!	#NULL!	#NULL!	#NULL!	#NULL!	#NULL!
65	1	21.8	78.0	0.46	1	0.88	0	0	0	0	121	85	0	102	4.62	56	136	1	5.8	1.76	0	5.5	75.83	0	0	1	1	1	3	1	#NULL!	22.6	79.8	59	213	5.8	135	88	0	1	1	1	1	4	1
61	2	18.4	71.2	0.45	1	0.83	0	0	1	0	145	78	1	99	4.60	79	163	0	5.7	1.74	0	5.1	73.72	0	0	0	1	1	2	0	#NULL!	19.0	70.5	62	142	5.8	133	82	0	1	0	0	1	2	0
68	1	30.4	97.5	0.63	4	0.95	0	1	0	0	171	103	1	92	4.52	59	107	0	6.4	1.86	1	5.3	68.33	1	0	0	1	1	3	1	#NULL!	29.7	99.5	66	131	6.5	142	88	1	1	0	0	1	3	1
64	2	31.7	94.2	0.67	4	0.89	0	0	0	0	160	89	0	81	4.39	49	144	0	5.4	1.69	0	5.1	75.76	1	0	1	1	0	3	1	#NULL!	32.7	93.2	46	131	5.6	132	83	1	1	0	1	1	4	1
59	2	27.8	87.0	0.59	4	0.90	0	0	0	0	114	73	1	136	4.91	52	137	0	5.6	1.72	0	5.1	83.24	1	0	0	1	1	3	1	#NULL!	28.9	92.4	57	122	5.8	128	75	1	1	0	0	1	3	1
72	2	25.7	86.5	0.60	4	0.91	0	0	1	0	160	79	1	93	4.53	84	88	0	6.3	1.84	0	4.2	72.71	1	0	0	1	1	3	1	#NULL!	#NULL!	#NULL!	#NULL!	#NULL!	#NULL!	#NULL!	#NULL!	#NULL!	#NULL!	#NULL!	#NULL!	#NULL!	#NULL!	#NULL!
76	2	19.6	71.2	0.48	2	0.82	0	0	1	0	140	76	1	47	3.85	96	133	0	5.8	1.76	0	5.6	70.70	0	0	0	1	1	2	0	#NULL!	20.8	#NULL!	91	78	5.9	138	77	#NULL!	1	0	0	1	#NULL!	#NULL!
64	2	23.0	76.6	0.50	2	0.85	0	1	0	0	137	74	0	116	4.75	82	148	0	5.3	1.67	0	5.3	78.14	0	0	0	1	0	1	0	#NULL!	25.3	83.9	72	96	5.5	129	76	1	0	0	0	0	1	0
67	2	26.8	94.4	0.62	4	0.97	0	0	1	0	132	78	0	91	4.51	39	151	0	5.7	1.74	0	5.7	75.70	1	0	1	0	1	3	1	#NULL!	28.3	96.6	36	85	5.9	146	82	1	1	0	1	1	4	1
56	2	21.9	79.6	0.53	3	0.87	0	0	0	0	168	88	0	65	4.17	71	125	0	4.9	1.59	0	3.8	84.04	0	0	0	1	0	1	0	#NULL!	#NULL!	#NULL!	#NULL!	#NULL!	#NULL!	#NULL!	#NULL!	#NULL!	#NULL!	#NULL!	#NULL!	#NULL!	#NULL!	#NULL!
66	1	21.2	81.0	0.47	1	0.91	1	3	0	0	124	77	0	83	4.42	89	165	0	6.0	1.79	0	6.9	78.14	0	0	0	0	1	1	0	#NULL!	21.5	79.2	66	79	6.4	126	80	0	0	0	0	1	1	0
72	2	25.3	88.4	0.59	4	0.95	0	0	0	0	139	77	1	55	4.01	84	96	1	6.1	1.81	0	4.3	84.18	1	0	1	1	1	4	1	#NULL!	25.8	#NULL!	90	94	6.3	146	76	#NULL!	1	0	1	1	#NULL!	#NULL!
66	1	21.1	77.2	0.42	1	0.82	0	3	1	0	145	97	0	99	4.60	79	79	0	5.0	1.61	0	6.2	69.30	0	0	0	1	0	1	0	#NULL!	21.8	79.7	53	62	5.3	129	80	0	1	0	0	0	1	0
59	1	22.8	84.0	0.53	3	0.89	1	3	0	0	137	97	0	128	4.85	64	140	0	5.8	1.76	0	6.9	77.92	0	0	0	1	1	2	0	#NULL!	24.6	86.5	68	127	6.0	133	89	1	1	0	1	1	4	1
59	2	19.8	69.0	0.45	1	0.82	0	0	1	0	115	69	0	75	4.32	87	120	0	5.3	1.67	0	3.6	82.29	0	0	0	0	0	0	0	#NULL!	20.3	72.2	102	43	5.6	108	60	0	0	0	0	1	1	0
63	2	19.3	70.2	0.47	1	0.83	0	0	1	0	109	66	0	50	3.91	54	93	0	5.6	1.72	0	5.1	75.21	0	0	0	0	1	1	0	#NULL!	20.3	70.7	51	108	5.8	119	72	0	0	0	0	1	1	0
55	2	22.8	85.7	0.55	3	0.90	0	0	0	0	139	89	0	117	4.76	84	152	0	5.6	1.72	0	5.8	83.24	1	0	0	1	1	3	1	#NULL!	#NULL!	#NULL!	#NULL!	#NULL!	#NULL!	#NULL!	#NULL!	#NULL!	#NULL!	#NULL!	#NULL!	#NULL!	#NULL!	#NULL!
64	1	18.3	68.0	0.42	1	0.83	1	1	0	0	139	91	0	33	3.50	71	104	0	5.8	1.76	0	4.1	80.61	0	0	0	1	1	2	0	#NULL!	17.4	66.1	67	41	5.8	148	89	0	1	0	0	1	2	0
67	2	19.1	76.4	0.51	2	0.88	3	0	0	0	115	72	0	102	4.62	84	126	0	5.5	1.70	0	4.4	82.79	0	0	0	0	1	1	0	#NULL!	19.1	73.7	88	146	5.6	129	76	0	0	0	0	1	1	0
59	2	23.4	78.4	0.51	2	0.85	0	0	0	0	126	74	0	56	4.03	55	105	0	5.6	1.72	0	4.8	90.12	0	0	0	0	1	1	0	#NULL!	23.9	80.0	55	86	5.9	116	72	1	0	0	0	1	2	0
70	2	22.3	78.2	0.52	3	0.89	0	0	0	0	131	81	0	52	3.95	92	96	0	6.2	1.82	0	4.5	81.62	0	0	0	1	1	2	0	#NULL!	#NULL!	#NULL!	#NULL!	#NULL!	#NULL!	#NULL!	#NULL!	#NULL!	#NULL!	#NULL!	#NULL!	#NULL!	#NULL!	#NULL!
74	1	21.4	75.1	0.48	1	0.87	0	2	0	0	126	75	1	69	4.23	51	116	0	5.3	1.67	0	7.2	50.15	0	0	0	1	0	1	0	#NULL!	23.7	#NULL!	47	140	5.5	130	81	#NULL!	1	0	0	0	#NULL!	#NULL!
73	2	19.9	73.2	0.52	2	0.88	0	1	0	0	147	88	1	38	3.64	88	113	0	6.3	1.84	0	6.0	70.44	0	0	0	1	1	2	0	#NULL!	20.7	#NULL!	79	82	6.2	165	91	#NULL!	1	0	0	1	#NULL!	#NULL!
73	2	23.2	77.8	0.54	3	0.87	0	0	0	0	156	82	0	132	4.88	53	134	0	5.5	1.70	0	4.7	61.51	0	0	0	1	1	2	0	#NULL!	#NULL!	#NULL!	#NULL!	#NULL!	#NULL!	#NULL!	#NULL!	#NULL!	#NULL!	#NULL!	#NULL!	#NULL!	#NULL!	#NULL!
75	1	22.4	81.0	0.52	2	0.89	1	0	0	0	121	70	1	94	4.54	37	141	1	5.4	1.69	0	6.8	39.67	0	0	1	1	0	2	0	#NULL!	#NULL!	#NULL!	#NULL!	#NULL!	#NULL!	#NULL!	#NULL!	#NULL!	#NULL!	#NULL!	#NULL!	#NULL!	#NULL!	#NULL!
58	2	19.5	68.6	0.46	1	0.82	0	0	1	0	124	68	0	70	4.25	61	105	0	6.0	1.79	0	5.2	83.34	0	0	0	0	1	1	0	#NULL!	19.6	70.6	71	59	6.2	138	74	0	1	0	0	1	2	0
69	1	22.9	84.6	0.50	2	0.89	1	2	0	0	112	68	0	73	4.29	60	170	0	5.4	1.69	0	5.8	70.93	0	0	0	0	0	0	0	#NULL!	23.3	84.5	59	127	5.5	130	74	1	0	0	0	0	1	0
76	2	24.0	78.4	0.54	3	0.83	0	0	0	0	144	77	0	67	4.20	75	75	1	6.7	1.90	1	4.3	74.31	0	0	1	1	1	3	1	#NULL!	26.1	#NULL!	65	110	6.6	146	79	#NULL!	1	0	1	1	#NULL!	#NULL!
61	2	23.0	89.1	0.57	4	0.97	0	0	0	0	142	75	1	93	4.53	59	103	1	5.7	1.74	0	5.8	86.95	1	0	1	1	1	4	1	#NULL!	23.9	90.2	60	66	6.0	140	80	1	1	0	1	1	4	1
75	1	21.1	76.4	0.49	2	0.89	0	0	1	1	120	78	0	112	4.72	48	142	0	6.5	1.87	1	5.9	69.63	0	0	0	0	1	1	0	#NULL!	#NULL!	#NULL!	#NULL!	#NULL!	#NULL!	#NULL!	#NULL!	#NULL!	#NULL!	#NULL!	#NULL!	#NULL!	#NULL!	#NULL!
62	1	20.1	79.2	0.47	1	0.91	3	3	0	0	159	103	0	90	4.50	79	88	0	5.5	1.70	0	6.5	77.84	0	0	0	1	1	2	0	#NULL!	19.3	76.5	89	49	5.5	156	90	0	1	0	0	0	1	0
57	2	20.2	75.6	0.50	2	0.88	0	3	0	0	118	68	0	65	4.17	77	109	0	5.5	1.70	0	5.3	100.46	0	0	0	0	1	1	0	#NULL!	20.0	75.3	69	74	5.6	120	61	0	0	0	0	1	1	0
70	1	17.2	65.7	0.39	1	0.78	0	1	0	0	153	86	0	48	3.87	94	102	0	5.6	1.72	0	5.4	84.58	0	0	0	1	1	2	0	#NULL!	18.1	65.7	102	37	5.6	152	90	0	1	0	0	1	2	0
67	2	24.7	88.6	0.57	4	0.94	0	0	1	0	140	89	1	116	4.75	42	119	1	5.8	1.76	1	5.2	73.12	1	0	1	1	1	4	1	#NULL!	26.6	89.9	42	129	6.4	141	83	1	1	0	1	1	4	1
67	1	23.6	84.3	0.50	2	0.91	3	0	1	0	140	79	0	223	5.41	38	165	0	6.0	1.79	0	6.5	72.60	0	1	1	1	1	4	1	#NULL!	23.7	83.0	34	290	6.2	140	76	0	1	1	1	1	4	1
84	2	17.1	69.8	0.47	1	0.85	0	0	0	0	120	70	0	142	4.96	46	77	0	5.7	1.74	0	4.0	71.11	0	0	1	0	1	2	0	#NULL!	#NULL!	#NULL!	#NULL!	#NULL!	#NULL!	#NULL!	#NULL!	#NULL!	#NULL!	#NULL!	#NULL!	#NULL!	#NULL!	#NULL!
86	1	18.4	68.2	0.43	1	0.81	0	0	1	1	144	85	1	81	4.39	62	118	0	5.6	1.72	0	3.9	63.53	0	0	0	1	1	2	0	#NULL!	#NULL!	#NULL!	#NULL!	#NULL!	#NULL!	#NULL!	#NULL!	#NULL!	#NULL!	#NULL!	#NULL!	#NULL!	#NULL!	#NULL!
68	1	33.3	120.8	0.74	4	1.01	0	3	1	1	144	80	0	58	4.06	50	109	1	7.5	2.01	1	6.4	75.81	1	0	1	1	1	4	1	#NULL!	#NULL!	#NULL!	#NULL!	#NULL!	#NULL!	#NULL!	#NULL!	#NULL!	#NULL!	#NULL!	#NULL!	#NULL!	#NULL!	#NULL!
75	2	29.6	97.0	0.66	4	0.95	1	1	0	0	199	108	1	91	4.51	78	126	0	5.4	1.69	0	5.0	57.94	1	0	0	1	0	2	0	#NULL!	30.1	#NULL!	71	78	5.4	151	90	#NULL!	1	0	0	0	#NULL!	#NULL!
65	2	18.3	68.4	0.45	1	0.80	0	1	1	0	147	96	0	69	4.23	76	124	0	5.2	1.65	0	4.0	76.38	0	0	0	1	0	1	0	#NULL!	#NULL!	#NULL!	#NULL!	#NULL!	#NULL!	#NULL!	#NULL!	#NULL!	#NULL!	#NULL!	#NULL!	#NULL!	#NULL!	#NULL!
71	2	23.6	81.9	0.54	3	0.88	0	0	0	0	100	60	0	55	4.01	59	145	0	5.6	1.72	0	4.5	81.63	1	0	0	0	1	2	0	#NULL!	24.9	84.4	51	118	5.7	128	78	1	0	0	0	1	2	0
69	1	24.9	83.8	0.55	3	0.90	0	0	0	0	146	82	0	159	5.07	56	171	1	5.9	1.77	0	6.0	78.75	0	1	1	1	1	4	1	#NULL!	24.8	81.7	51	199	6.1	150	78	0	1	1	1	1	4	1
78	1	23.0	87.0	0.53	3	0.93	0	0	1	0	107	74	0	106	4.66	44	176	0	6.4	1.86	0	6.1	67.53	1	0	0	0	1	2	0	#NULL!	#NULL!	#NULL!	#NULL!	#NULL!	#NULL!	#NULL!	#NULL!	#NULL!	#NULL!	#NULL!	#NULL!	#NULL!	#NULL!	#NULL!
69	2	25.6	86.0	0.61	4	0.89	0	0	1	0	153	96	0	50	3.91	70	145	0	5.4	1.69	0	4.4	85.30	1	0	0	1	0	2	0	#NULL!	#NULL!	#NULL!	#NULL!	#NULL!	#NULL!	#NULL!	#NULL!	#NULL!	#NULL!	#NULL!	#NULL!	#NULL!	#NULL!	#NULL!
81	2	21.2	74.6	0.53	3	0.79	0	1	1	0	159	83	0	35	3.56	67	132	0	5.4	1.69	0	3.8	68.61	0	0	0	1	0	1	0	#NULL!	#NULL!	#NULL!	#NULL!	#NULL!	#NULL!	#NULL!	#NULL!	#NULL!	#NULL!	#NULL!	#NULL!	#NULL!	#NULL!	#NULL!
76	1	26.5	85.8	0.57	4	0.89	0	0	0	0	123	68	1	36	3.58	48	87	1	6.4	1.86	1	4.9	78.86	1	0	1	1	1	4	1	#NULL!	25.9	#NULL!	47	47	6.6	156	82	#NULL!	1	0	0	1	#NULL!	#NULL!
66	2	29.1	96.3	0.64	4	0.98	0	0	0	0	145	100	1	83	4.42	74	98	1	6.1	1.81	0	5.4	78.79	1	0	1	1	1	4	1	#NULL!	28.6	93.4	66	121	6.0	143	97	1	1	0	1	1	4	1
71	2	23.9	84.4	0.57	4	0.91	0	0	1	0	159	82	1	112	4.72	64	95	1	6.9	1.93	1	5.4	71.10	1	0	1	1	1	4	1	#NULL!	23.2	83.8	55	141	7.4	166	87	1	1	0	1	1	4	1
74	2	24.7	80.8	0.57	4	0.88	0	0	0	0	118	80	0	121	4.80	73	145	1	5.5	1.70	0	5.0	66.17	1	0	1	0	1	3	1	#NULL!	28.0	#NULL!	78	143	5.6	141	92	#NULL!	1	0	1	1	#NULL!	#NULL!
74	2	23.7	85.0	0.58	4	0.89	0	1	0	0	134	71	1	88	4.48	59	140	0	5.6	1.72	0	3.9	74.92	1	0	0	1	1	3	1	#NULL!	23.2	#NULL!	60	102	5.7	137	75	#NULL!	1	0	0	1	#NULL!	#NULL!
65	1	25.8	91.6	0.59	4	1.00	2	1	1	0	109	76	0	134	4.90	52	94	0	6.0	1.79	0	5.3	76.61	1	0	0	0	1	2	0	#NULL!	24.3	81.1	58	142	6.2	111	69	0	0	0	0	1	1	0
56	1	18.9	70.0	0.40	1	0.79	1	3	0	0	151	102	1	74	4.30	90	78	0	5.3	1.67	0	5.2	84.78	0	0	0	1	0	1	0	#NULL!	19.8	74.0	85	67	5.5	148	95	0	1	0	0	0	1	0
68	1	27.5	103.7	0.61	4	1.06	3	1	1	0	126	70	1	301	5.71	39	118	0	6.1	1.81	0	6.5	64.94	1	1	1	1	1	5	1	#NULL!	#NULL!	#NULL!	#NULL!	#NULL!	#NULL!	#NULL!	#NULL!	#NULL!	#NULL!	#NULL!	#NULL!	#NULL!	#NULL!	#NULL!
78	1	26.5	87.0	0.55	3	0.92	0	3	0	0	142	67	1	66	4.19	98	120	0	6.1	1.81	1	4.1	69.56	1	0	0	1	1	3	1	#NULL!	#NULL!	#NULL!	#NULL!	#NULL!	#NULL!	#NULL!	#NULL!	#NULL!	#NULL!	#NULL!	#NULL!	#NULL!	#NULL!	#NULL!
67	1	19.2	71.2	0.44	1	0.86	1	3	0	0	129	77	1	198	5.29	71	86	0	5.8	1.76	0	6.5	79.86	0	1	0	1	1	3	1	#NULL!	19.0	70.0	68	92	6.0	151	97	0	1	0	0	1	2	0
67	2	20.8	72.2	0.48	1	0.81	0	0	0	0	91	52	0	124	4.82	72	110	0	5.3	1.67	0	4.9	74.18	0	0	0	0	0	0	0	#NULL!	#NULL!	#NULL!	#NULL!	#NULL!	#NULL!	#NULL!	#NULL!	#NULL!	#NULL!	#NULL!	#NULL!	#NULL!	#NULL!	#NULL!
64	1	27.0	87.5	0.54	3	0.90	0	0	0	0	144	88	0	87	4.47	51	188	0	5.6	1.72	0	6.1	72.15	1	0	0	1	1	3	1	#NULL!	27.7	84.4	56	134	5.7	134	94	0	1	0	0	1	2	0
63	2	23.7	86.4	0.54	3	0.96	0	0	0	0	133	85	1	102	4.62	61	146	0	6.7	1.90	1	6.6	80.47	1	0	0	1	1	3	1	#NULL!	23.4	85.4	64	123	6.6	139	81	1	1	0	1	1	4	1
67	1	19.9	68.9	0.45	1	0.84	3	3	0	0	106	66	0	50	3.91	67	123	0	5.7	1.74	0	7.9	78.48	0	0	0	0	1	1	0	#NULL!	21.5	72.5	58	95	5.8	133	78	0	1	0	0	1	2	0
62	2	21.3	74.1	0.51	2	0.88	0	1	1	0	144	93	0	72	4.28	80	155	0	5.4	1.69	0	6.2	76.46	0	0	0	1	0	1	0	#NULL!	19.8	72.6	71	63	5.6	134	93	0	1	0	0	1	2	0
59	2	23.0	79.2	0.51	2	0.85	0	0	0	0	164	96	0	89	4.49	93	132	0	5.2	1.65	0	4.9	80.08	0	0	0	1	0	1	0	#NULL!	23.9	81.0	105	75	5.4	146	80	1	1	0	0	0	2	0
63	1	22.7	74.8	0.47	1	0.84	1	3	0	0	154	88	1	60	4.09	110	131	1	5.4	1.69	0	4.5	71.71	0	0	1	1	0	2	0	#NULL!	23.4	75.0	90	151	5.4	171	97	0	1	1	1	0	3	1
71	1	22.8	79.2	0.48	2	0.87	0	0	1	0	135	91	0	101	4.62	47	144	0	5.3	1.67	0	8.1	62.04	0	0	0	1	0	1	0	#NULL!	24.0	84.5	46	157	5.6	143	94	1	1	1	0	1	4	1
69	2	23.1	74.1	0.53	3	0.85	0	0	0	0	154	81	0	160	5.08	56	152	0	5.0	1.61	0	4.0	82.78	0	1	0	1	0	2	0	#NULL!	22.6	71.0	52	83	5.7	151	80	0	1	0	0	1	2	0
75	2	24.3	92.0	0.66	4	1.00	0	0	0	0	157	82	0	205	5.32	54	130	0	6.8	1.92	0	6.8	71.20	1	1	0	1	1	4	1	#NULL!	#NULL!	#NULL!	#NULL!	#NULL!	#NULL!	#NULL!	#NULL!	#NULL!	#NULL!	#NULL!	#NULL!	#NULL!	#NULL!	#NULL!
67	1	22.3	74.2	0.47	1	0.82	1	1	1	0	155	94	0	52	3.95	57	125	0	5.9	1.77	0	4.8	74.02	0	0	0	1	1	2	0	#NULL!	21.4	74.4	51	84	6.0	135	82	0	1	0	0	1	2	0
77	2	21.2	84.5	0.58	4	0.96	0	0	0	0	131	73	1	62	4.13	95	112	0	5.6	1.72	0	4.5	70.94	1	0	0	1	1	3	1	#NULL!	#NULL!	#NULL!	#NULL!	#NULL!	#NULL!	#NULL!	#NULL!	#NULL!	#NULL!	#NULL!	#NULL!	#NULL!	#NULL!	#NULL!
81	1	22.4	79.0	0.56	3	0.91	1	3	0	0	128	72	1	78	4.36	65	130	0	5.5	1.70	0	5.6	77.19	0	0	0	1	1	2	0	#NULL!	#NULL!	#NULL!	#NULL!	#NULL!	#NULL!	#NULL!	#NULL!	#NULL!	#NULL!	#NULL!	#NULL!	#NULL!	#NULL!	#NULL!
59	2	22.5	83.0	0.55	3	0.88	0	1	0	0	136	77	1	91	4.51	86	145	1	5.6	1.72	0	6.0	82.76	1	0	1	1	1	4	1	#NULL!	23.0	83.9	94	63	5.6	134	76	1	1	0	1	1	4	1
64	1	21.5	81.0	0.47	1	0.87	3	3	0	0	102	69	0	134	4.90	59	65	0	5.1	1.63	0	5.6	75.60	0	0	0	0	0	0	0	#NULL!	23.1	85.0	70	73	5.3	122	68	1	0	0	0	0	1	0
58	2	26.3	91.8	0.62	4	0.98	0	2	0	0	146	79	0	255	5.54	45	161	0	6.8	1.92	0	6.2	84.33	1	1	1	1	1	5	1	#NULL!	24.7	87.6	48	187	6.5	143	84	1	1	1	1	1	5	1
70	1	26.2	91.8	0.56	4	0.95	1	3	0	0	150	87	1	180	5.19	55	117	0	5.5	1.70	0	7.0	75.98	1	1	0	1	1	4	1	#NULL!	26.4	89.9	52	227	5.3	174	90	1	1	1	0	0	3	1
76	2	22.4	84.8	0.55	3	0.89	0	1	0	1	160	87	1	62	4.13	57	145	0	5.5	1.70	0	5.4	69.30	1	0	0	1	1	3	1	#NULL!	#NULL!	#NULL!	#NULL!	#NULL!	#NULL!	#NULL!	#NULL!	#NULL!	#NULL!	#NULL!	#NULL!	#NULL!	#NULL!	#NULL!
68	2	24.4	85.8	0.61	4	0.91	0	0	1	0	139	73	0	161	5.08	66	111	0	5.7	1.74	0	4.5	74.03	1	1	0	1	1	4	1	#NULL!	#NULL!	#NULL!	#NULL!	#NULL!	#NULL!	#NULL!	#NULL!	#NULL!	#NULL!	#NULL!	#NULL!	#NULL!	#NULL!	#NULL!
67	1	21.4	77.8	0.45	1	0.82	1	3	1	0	125	75	0	75	4.32	100	75	0	5.4	1.69	0	5.7	74.39	0	0	0	0	0	0	0	#NULL!	21.5	77.0	97	55	5.6	127	83	0	0	0	0	1	1	0
66	2	23.6	80.1	0.53	3	0.84	0	1	0	0	102	64	0	59	4.08	86	115	0	5.3	1.67	0	5.1	74.71	1	0	0	0	0	1	0	#NULL!	23.6	80.8	76	105	5.4	159	94	1	1	0	0	0	2	0
67	2	22.8	82.3	0.55	3	0.92	0	1	0	0	133	69	1	214	5.37	35	94	1	6.3	1.84	0	6.6	74.93	1	1	1	1	1	5	1	#NULL!	24.7	86.3	47	287	6.3	155	83	1	1	1	1	1	5	1
71	2	23.5	83.4	0.56	3	0.90	0	1	0	0	120	70	0	68	4.22	69	100	1	5.6	1.72	0	5.0	71.78	1	0	1	0	1	3	1	#NULL!	23.3	82.2	66	47	5.7	117	67	1	0	0	1	1	3	1
75	1	16.8	65.0	0.41	1	0.80	0	1	0	0	106	64	0	76	4.33	72	98	0	5.7	1.74	0	3.5	61.06	0	0	0	0	1	1	0	#NULL!	17.3	#NULL!	68	85	5.7	113	70	#NULL!	0	0	0	1	#NULL!	#NULL!
77	1	19.3	80.0	0.47	1	0.93	1	1	0	0	190	99	1	98	4.58	67	137	0	5.4	1.69	0	6.5	68.33	0	0	0	1	0	1	0	#NULL!	18.7	#NULL!	54	74	5.8	139	75	#NULL!	1	0	0	1	#NULL!	#NULL!
75	2	21.4	81.0	0.57	4	0.94	0	1	1	0	144	72	1	60	4.09	66	163	0	5.4	1.69	0	4.8	72.72	1	0	0	1	0	2	0	#NULL!	22.2	#NULL!	66	70	5.5	140	72	#NULL!	1	0	1	0	#NULL!	#NULL!
82	2	19.7	73.0	0.53	3	0.88	0	0	1	0	154	83	0	79	4.37	66	130	0	5.4	1.69	0	5.3	74.00	0	0	0	1	0	1	0	#NULL!	19.2	#NULL!	70	91	5.3	166	87	#NULL!	1	0	0	0	#NULL!	#NULL!
83	1	26.5	89.0	0.56	3	0.96	1	3	1	0	145	79	1	66	4.19	51	108	0	6.7	1.90	1	5.7	62.31	1	0	0	1	1	3	1	#NULL!	27.3	#NULL!	54	51	7.5	156	81	#NULL!	1	0	0	1	#NULL!	#NULL!
67	1	26.6	86.6	0.55	3	0.93	3	0	0	0	130	69	1	70	4.25	58	153	0	5.8	1.76	0	5.6	81.33	1	0	0	1	1	3	1	#NULL!	27.2	85.4	59	117	5.5	144	82	1	1	0	0	0	2	0
80	2	21.3	70.2	0.50	2	0.82	0	0	0	0	152	85	1	163	5.09	45	174	0	7.6	2.03	1	6.3	52.78	0	1	1	1	1	4	1	#NULL!	#NULL!	#NULL!	#NULL!	#NULL!	#NULL!	#NULL!	#NULL!	#NULL!	#NULL!	#NULL!	#NULL!	#NULL!	#NULL!	#NULL!
80	1	24.4	88.8	0.56	4	0.96	0	1	0	0	134	70	1	83	4.42	71	89	0	5.6	1.72	0	5.4	69.68	1	0	0	1	1	3	1	#NULL!	#NULL!	#NULL!	#NULL!	#NULL!	#NULL!	#NULL!	#NULL!	#NULL!	#NULL!	#NULL!	#NULL!	#NULL!	#NULL!	#NULL!
58	1	20.1	75.6	0.42	1	0.82	0	2	1	0	126	83	1	72	4.28	81	125	0	5.4	1.69	0	5.8	80.47	0	0	0	1	0	1	0	#NULL!	21.3	75.3	89	61	5.7	131	91	0	1	0	0	1	2	0
81	2	23.7	79.6	0.54	3	0.87	0	0	0	0	169	88	0	290	5.67	32	134	0	5.7	1.74	0	6.3	47.63	0	1	1	1	1	4	1	#NULL!	21.8	#NULL!	39	127	5.5	166	93	#NULL!	1	0	1	0	#NULL!	#NULL!
82	1	20.5	75.8	0.49	2	0.88	1	2	0	0	157	88	1	76	4.33	57	42	0	5.5	1.70	0	6.2	65.34	0	0	0	1	1	2	0	#NULL!	20.3	#NULL!	55	41	5.6	168	93	#NULL!	1	0	0	1	#NULL!	#NULL!
65	1	23.7	87.1	0.51	2	0.97	1	2	1	1	108	76	1	117	4.76	73	133	0	5.1	1.63	0	7.7	77.01	1	0	0	1	0	2	0	#NULL!	25.1	88.2	66	86	5.3	152	91	1	1	0	0	0	2	0
77	1	25.8	93.0	0.59	4	0.98	1	0	0	0	136	75	0	59	4.08	74	101	1	5.9	1.77	0	4.9	81.11	1	0	1	1	1	4	1	#NULL!	#NULL!	#NULL!	#NULL!	#NULL!	#NULL!	#NULL!	#NULL!	#NULL!	#NULL!	#NULL!	#NULL!	#NULL!	#NULL!	#NULL!
72	2	21.2	78.8	0.51	2	0.89	0	0	0	0	134	70	1	131	4.88	50	93	1	6.3	1.84	1	4.7	79.39	0	0	1	1	1	3	1	#NULL!	#NULL!	#NULL!	#NULL!	#NULL!	#NULL!	#NULL!	#NULL!	#NULL!	#NULL!	#NULL!	#NULL!	#NULL!	#NULL!	#NULL!
77	2	21.5	80.2	0.53	3	0.92	0	0	1	1	134	77	1	141	4.95	71	111	1	5.5	1.70	0	4.7	68.49	1	0	1	1	1	4	1	#NULL!	20.5	#NULL!	65	112	5.5	157	83	#NULL!	1	0	1	0	#NULL!	#NULL!
63	2	17.8	73.2	0.48	2	0.86	0	0	1	0	128	76	0	80	4.38	97	132	0	5.8	1.76	0	4.3	75.21	0	0	0	0	1	1	0	#NULL!	#NULL!	#NULL!	#NULL!	#NULL!	#NULL!	#NULL!	#NULL!	#NULL!	#NULL!	#NULL!	#NULL!	#NULL!	#NULL!	#NULL!
64	1	23.7	82.8	0.50	2	0.89	2	3	1	0	118	69	0	118	4.77	52	127	0	5.7	1.74	0	5.1	83.59	0	0	0	0	1	1	0	#NULL!	#NULL!	#NULL!	#NULL!	#NULL!	#NULL!	#NULL!	#NULL!	#NULL!	#NULL!	#NULL!	#NULL!	#NULL!	#NULL!	#NULL!
66	2	22.1	84.9	0.56	3	0.95	0	1	1	0	132	74	0	156	5.05	69	98	1	5.8	1.76	0	5.8	77.90	1	1	1	0	1	4	1	#NULL!	21.8	83.4	70	115	5.9	119	67	1	0	0	1	1	3	1
66	1	21.1	78.4	0.50	2	0.91	3	3	0	0	133	88	0	166	5.11	38	124	0	5.6	1.72	0	5.3	89.63	0	1	1	0	1	3	1	#NULL!	22.5	80.7	35	234	5.8	148	99	0	1	1	1	1	4	1
77	2	27.5	86.0	0.60	4	0.95	0	0	1	0	162	97	1	105	4.65	58	119	1	5.9	1.77	0	6.1	64.79	1	0	1	1	1	4	1	#NULL!	#NULL!	#NULL!	#NULL!	#NULL!	#NULL!	#NULL!	#NULL!	#NULL!	#NULL!	#NULL!	#NULL!	#NULL!	#NULL!	#NULL!
66	2	17.0	74.1	0.46	1	0.86	2	1	0	0	119	72	0	56	4.03	62	120	0	5.7	1.74	0	4.0	85.16	0	0	0	0	1	1	0	#NULL!	16.6	70.9	63	82	5.7	128	78	0	0	0	0	1	1	0
67	2	21.4	83.5	0.54	3	0.94	0	0	0	0	129	70	0	121	4.80	53	106	1	5.6	1.72	0	4.0	80.13	1	0	1	0	1	3	1	#NULL!	21.3	82.4	47	160	5.7	114	58	1	0	1	1	1	4	1
68	2	22.4	80.8	0.52	3	0.90	0	0	0	0	139	77	0	107	4.67	57	147	0	5.4	1.69	0	4.0	74.03	1	0	0	1	0	2	0	#NULL!	22.2	78.0	65	68	5.4	164	86	0	1	0	1	0	2	0
71	1	26.4	94.0	0.55	3	0.93	1	3	1	0	132	72	1	60	4.09	100	85	1	5.7	1.74	1	8.5	72.70	1	0	1	1	1	4	1	#NULL!	26.6	92.4	83	69	5.7	138	72	1	1	0	1	1	4	1
74	1	22.7	82.6	0.50	2	0.91	0	1	0	0	123	77	1	148	5.00	38	100	0	5.2	1.65	0	4.6	60.74	0	0	1	1	0	2	0	#NULL!	24.4	#NULL!	45	71	5.5	129	84	#NULL!	1	0	0	0	#NULL!	#NULL!
67	2	18.1	70.3	0.46	1	0.86	0	0	1	0	107	64	0	103	4.63	69	133	1	5.9	1.77	0	3.5	70.67	0	0	1	0	1	2	0	#NULL!	22.2	80.5	60	181	5.7	132	75	1	1	1	1	1	5	1
79	2	25.0	87.4	0.60	4	0.90	0	0	1	1	147	78	1	140	4.94	60	121	1	5.8	1.76	0	5.9	49.60	1	0	1	1	1	4	1	#NULL!	25.4	#NULL!	62	150	6.0	141	76	#NULL!	1	1	1	1	#NULL!	#NULL!
63	1	18.6	75.0	0.44	1	0.86	1	3	0	0	145	82	0	89	4.49	52	70	0	5.1	1.63	0	8.2	68.11	0	0	0	1	0	1	0	#NULL!	19.2	77.1	41	139	5.5	135	84	0	1	0	0	0	1	0
84	1	21.4	76.2	0.47	1	0.92	3	2	0	0	111	73	0	71	4.26	67	130	0	5.3	1.67	0	3.4	50.41	0	0	0	0	0	0	0	#NULL!	#NULL!	#NULL!	#NULL!	#NULL!	#NULL!	#NULL!	#NULL!	#NULL!	#NULL!	#NULL!	#NULL!	#NULL!	#NULL!	#NULL!
80	2	22.4	74.2	0.50	2	0.84	0	1	0	1	149	84	0	58	4.06	65	158	0	5.9	1.77	0	3.3	73.60	0	0	0	1	1	2	0	#NULL!	#NULL!	#NULL!	#NULL!	#NULL!	#NULL!	#NULL!	#NULL!	#NULL!	#NULL!	#NULL!	#NULL!	#NULL!	#NULL!	#NULL!
62	1	24.1	85.4	0.52	3	0.92	1	3	1	1	136	83	0	109	4.69	47	143	0	5.5	1.70	1	5.3	88.84	1	0	0	1	1	3	1	#NULL!	#NULL!	#NULL!	#NULL!	#NULL!	#NULL!	#NULL!	#NULL!	#NULL!	#NULL!	#NULL!	#NULL!	#NULL!	#NULL!	#NULL!
75	2	17.0	56.4	0.37	1	0.66	0	0	0	0	150	81	1	48	3.87	77	105	0	5.2	1.65	0	5.4	55.45	0	0	0	1	0	1	0	#NULL!	18.3	#NULL!	81	44	5.4	154	84	#NULL!	1	0	0	0	#NULL!	#NULL!
66	1	23.1	79.1	0.47	1	0.88	0	0	1	0	139	80	0	189	5.24	32	86	1	5.4	1.69	0	6.3	72.10	0	1	1	1	0	3	1	#NULL!	25.3	81.0	29	418	5.8	137	84	0	1	1	1	1	4	1
63	1	23.2	86.6	0.49	2	0.93	1	3	1	0	145	95	0	60	4.09	91	104	0	5.7	1.74	0	7.6	74.32	1	0	0	1	1	3	1	#NULL!	23.9	84.3	65	119	5.7	152	91	0	1	0	0	1	2	0
77	1	27.1	91.4	0.57	4	0.97	1	3	0	0	126	80	0	101	4.62	50	101	0	5.3	1.67	0	6.0	68.66	1	0	0	0	0	1	0	#NULL!	26.2	#NULL!	51	70	5.5	145	87	#NULL!	1	0	0	0	#NULL!	#NULL!
78	1	19.5	68.4	0.43	1	0.82	0	1	0	0	135	76	1	62	4.13	51	131	0	5.6	1.72	0	7.2	72.64	0	0	0	1	1	2	0	#NULL!	#NULL!	#NULL!	#NULL!	#NULL!	#NULL!	#NULL!	#NULL!	#NULL!	#NULL!	#NULL!	#NULL!	#NULL!	#NULL!	#NULL!
78	1	28.1	94.0	0.63	4	1.00	0	1	0	0	121	61	1	95	4.55	37	73	0	7.1	1.96	1	8.1	50.33	1	0	1	1	1	4	1	#NULL!	27.5	#NULL!	46	38	6.5	132	69	#NULL!	1	0	0	1	#NULL!	#NULL!
85	2	24.5	85.0	0.62	4	0.97	0	0	0	0	159	85	0	115	4.74	55	104	0	5.1	1.63	0	3.0	66.37	1	0	0	1	0	2	0	#NULL!	#NULL!	#NULL!	#NULL!	#NULL!	#NULL!	#NULL!	#NULL!	#NULL!	#NULL!	#NULL!	#NULL!	#NULL!	#NULL!	#NULL!
85	2	18.2	74.0	0.51	2	0.89	0	0	0	0	137	73	0	134	4.90	80	139	1	5.5	1.70	0	5.7	56.54	0	0	1	1	1	3	1	#NULL!	18.3	#NULL!	67	105	5.6	126	64	#NULL!	0	0	1	1	#NULL!	#NULL!
81	1	21.9	80.0	0.49	2	0.91	3	1	0	1	124	78	1	64	4.16	85	74	1	5.5	1.70	0	5.6	70.33	0	0	1	1	1	3	1	#NULL!	21.5	#NULL!	76	76	5.6	122	71	#NULL!	1	0	1	1	#NULL!	#NULL!
76	2	29.5	90.0	0.65	4	0.91	0	0	0	0	141	73	1	96	4.56	58	96	0	5.7	1.74	0	6.9	52.05	1	0	0	1	1	3	1	#NULL!	#NULL!	#NULL!	#NULL!	#NULL!	#NULL!	#NULL!	#NULL!	#NULL!	#NULL!	#NULL!	#NULL!	#NULL!	#NULL!	#NULL!
61	2	24.1	86.4	0.56	3	0.91	0	1	0	0	156	86	0	174	5.16	70	130	0	5.5	1.70	0	3.6	82.08	1	1	0	1	1	4	1	#NULL!	#NULL!	#NULL!	#NULL!	#NULL!	#NULL!	#NULL!	#NULL!	#NULL!	#NULL!	#NULL!	#NULL!	#NULL!	#NULL!	#NULL!
64	1	22.6	80.1	0.49	2	0.89	1	1	0	0	117	76	0	67	4.20	39	144	0	5.9	1.77	1	5.8	86.98	0	0	1	0	1	2	0	#NULL!	23.8	81.9	49	53	6.3	136	81	0	1	0	0	1	2	0
68	2	25.6	86.8	0.60	4	0.91	0	0	1	0	141	89	0	108	4.68	56	142	0	5.9	1.77	0	4.5	83.37	1	0	0	1	1	3	1	#NULL!	#NULL!	#NULL!	#NULL!	#NULL!	#NULL!	#NULL!	#NULL!	#NULL!	#NULL!	#NULL!	#NULL!	#NULL!	#NULL!	#NULL!
74	2	22.6	81.5	0.54	3	0.88	0	1	1	0	119	64	1	88	4.48	49	158	0	5.3	1.67	0	2.8	69.61	1	0	1	1	0	3	1	#NULL!	24.0	#NULL!	56	54	5.5	113	59	#NULL!	1	0	0	0	#NULL!	#NULL!
62	2	21.6	77.3	0.50	2	0.88	0	1	0	0	112	70	0	58	4.06	58	96	0	5.5	1.70	0	4.8	66.45	0	0	0	0	1	1	0	#NULL!	22.1	80.7	51	166	5.6	130	78	1	1	1	0	1	4	1
75	2	22.7	90.4	0.57	4	0.97	0	0	1	0	120	64	1	79	4.37	66	115	1	6.4	1.86	1	5.2	66.81	1	0	1	1	1	4	1	#NULL!	23.6	#NULL!	62	77	7.1	145	75	#NULL!	1	0	1	1	#NULL!	#NULL!
60	1	24.2	88.4	0.52	3	0.97	1	1	0	0	132	83	0	218	5.38	54	133	0	6.6	1.89	0	7.7	83.89	1	1	0	1	1	4	1	#NULL!	#NULL!	#NULL!	#NULL!	#NULL!	#NULL!	#NULL!	#NULL!	#NULL!	#NULL!	#NULL!	#NULL!	#NULL!	#NULL!	#NULL!
55	1	20.6	74.4	0.45	1	0.83	0	3	0	0	127	77	1	124	4.82	67	102	1	5.0	1.61	0	2.9	92.66	0	0	1	1	0	2	0	#NULL!	22.1	79.7	76	154	5.4	124	82	0	1	1	1	0	3	1
67	2	23.1	80.0	0.53	3	0.88	0	1	1	0	119	68	1	77	4.34	55	142	0	5.3	1.67	0	5.0	74.93	1	0	0	1	0	2	0	#NULL!	24.1	80.4	56	87	5.6	139	83	1	1	0	0	1	3	1
63	2	22.1	72.2	0.49	2	0.85	1	0	1	0	100	56	0	76	4.33	73	148	0	5.3	1.67	0	4.3	72.69	0	0	0	0	0	0	0	#NULL!	22.8	71.0	84	51	5.4	90	58	0	0	0	0	0	0	0
68	1	20.5	75.3	0.47	1	0.91	0	1	0	0	178	81	1	60	4.09	71	104	0	6.1	1.81	1	6.1	53.42	0	0	0	1	1	2	0	#NULL!	#NULL!	#NULL!	#NULL!	#NULL!	#NULL!	#NULL!	#NULL!	#NULL!	#NULL!	#NULL!	#NULL!	#NULL!	#NULL!	#NULL!
55	1	23.6	82.7	0.48	1	0.90	1	1	0	0	128	84	1	78	4.36	50	160	0	7.0	1.95	1	7.0	89.04	0	0	0	1	1	2	0	#NULL!	23.7	82.0	50	56	6.8	125	82	0	1	0	0	1	2	0
82	2	22.7	83.4	0.57	4	0.94	0	2	1	0	139	72	0	56	4.03	74	91	1	5.4	1.69	0	4.3	73.51	1	0	1	1	0	3	1	#NULL!	#NULL!	#NULL!	#NULL!	#NULL!	#NULL!	#NULL!	#NULL!	#NULL!	#NULL!	#NULL!	#NULL!	#NULL!	#NULL!	#NULL!
68	2	22.1	79.8	0.52	3	0.85	0	0	0	0	122	72	0	150	5.01	40	107	0	5.6	1.72	0	4.3	74.78	0	1	1	0	1	3	1	#NULL!	18.3	70.4	60	75	5.7	125	74	0	0	0	0	1	1	0
71	2	24.9	86.8	0.58	4	0.91	0	1	0	0	144	81	1	59	4.08	70	87	1	5.5	1.70	0	5.0	57.86	1	0	1	1	1	4	1	#NULL!	25.2	85.4	82	50	5.6	146	80	1	1	0	1	1	4	1
78	2	19.9	75.0	0.52	3	0.86	0	0	0	0	150	77	1	86	4.45	48	66	0	5.6	1.72	0	2.7	77.16	0	0	1	1	1	3	1	#NULL!	21.7	#NULL!	59	113	5.8	143	68	#NULL!	1	0	0	1	#NULL!	#NULL!
55	1	23.7	84.0	0.48	1	0.89	1	2	0	0	151	84	1	188	5.24	46	160	0	6.1	1.81	0	6.8	78.99	0	1	0	1	1	3	1	#NULL!	24.1	83.8	47	163	6.3	130	77	0	1	1	0	1	3	1
62	1	20.6	70.9	0.44	1	0.84	1	3	0	0	157	92	1	61	4.11	71	119	0	6.0	1.79	0	5.9	82.23	0	0	0	1	1	2	0	#NULL!	21.2	74.8	71	77	5.9	146	86	0	1	0	0	1	2	0
80	2	18.4	72.4	0.46	1	0.87	0	2	0	0	139	88	1	87	4.47	88	108	0	5.5	1.70	0	4.5	63.44	0	0	0	1	1	2	0	#NULL!	#NULL!	#NULL!	#NULL!	#NULL!	#NULL!	#NULL!	#NULL!	#NULL!	#NULL!	#NULL!	#NULL!	#NULL!	#NULL!	#NULL!
65	2	23.9	89.4	0.58	4	0.94	0	1	0	0	101	65	0	150	5.01	66	98	1	5.7	1.74	0	3.9	82.84	1	1	1	0	1	4	1	#NULL!	22.9	87.5	50	148	5.9	117	66	1	0	0	1	1	3	1
57	1	20.2	75.4	0.45	1	0.90	0	1	0	0	116	72	0	92	4.52	64	119	0	5.9	1.77	0	5.3	87.80	0	0	0	0	1	1	0	#NULL!	#NULL!	#NULL!	#NULL!	#NULL!	#NULL!	#NULL!	#NULL!	#NULL!	#NULL!	#NULL!	#NULL!	#NULL!	#NULL!	#NULL!
61	1	19.0	73.8	0.44	1	0.83	3	1	0	0	86	56	0	60	4.09	75	185	0	5.9	1.77	0	5.3	84.31	0	0	0	0	1	1	0	#NULL!	19.9	76.8	83	73	6.0	104	69	0	0	0	1	1	2	0
55	2	31.4	106.8	0.64	4	1.04	0	0	0	0	166	99	0	141	4.95	43	175	0	5.7	1.74	0	5.6	78.20	1	0	1	1	1	4	1	#NULL!	#NULL!	#NULL!	#NULL!	#NULL!	#NULL!	#NULL!	#NULL!	#NULL!	#NULL!	#NULL!	#NULL!	#NULL!	#NULL!	#NULL!
73	2	30.2	101.9	0.64	4	0.95	0	0	0	0	142	84	1	55	4.01	59	146	1	5.8	1.76	0	4.3	73.35	1	0	1	1	1	4	1	#NULL!	#NULL!	#NULL!	#NULL!	#NULL!	#NULL!	#NULL!	#NULL!	#NULL!	#NULL!	#NULL!	#NULL!	#NULL!	#NULL!	#NULL!
67	2	24.6	84.0	0.56	3	0.94	0	0	1	0	143	81	0	120	4.79	73	129	0	5.6	1.72	0	4.9	68.37	1	0	0	1	1	3	1	#NULL!	25.2	75.6	76	91	5.8	136	83	0	1	0	0	1	2	0
65	2	27.6	95.0	0.60	4	0.95	0	1	1	0	122	71	0	216	5.38	51	156	0	5.8	1.76	0	3.7	78.45	1	1	0	0	1	3	1	#NULL!	28.6	92.1	51	178	5.9	124	72	1	0	1	0	1	3	1
55	2	24.5	95.6	0.62	4	0.96	0	0	0	0	151	82	0	57	4.04	88	133	0	5.9	1.77	0	4.4	90.07	1	0	0	1	1	3	1	#NULL!	24.4	83.8	87	77	5.9	137	81	1	1	0	0	1	3	1
72	2	22.1	81.3	0.55	3	0.93	0	0	1	0	201	91	0	129	4.86	46	154	0	6.2	1.82	0	4.0	74.27	1	0	1	1	1	4	1	#NULL!	21.7	#NULL!	42	118	6.4	178	86	#NULL!	1	0	1	1	#NULL!	#NULL!
62	2	18.1	62.2	0.50	2	0.84	0	0	1	0	125	75	0	62	4.13	80	196	0	5.4	1.69	0	4.6	86.96	0	0	0	1	0	1	0	#NULL!	#NULL!	#NULL!	#NULL!	#NULL!	#NULL!	#NULL!	#NULL!	#NULL!	#NULL!	#NULL!	#NULL!	#NULL!	#NULL!	#NULL!
68	2	20.9	76.0	0.50	2	0.83	0	1	1	0	147	84	0	78	4.36	84	110	1	5.0	1.61	0	4.6	75.97	0	0	1	1	0	2	0	#NULL!	20.9	75.9	77	75	5.2	174	93	0	1	0	1	0	2	0
78	1	25.8	89.0	0.55	3	0.95	1	3	0	0	131	77	1	69	4.23	59	103	0	5.6	1.72	0	8.4	67.21	1	0	0	1	1	3	1	#NULL!	#NULL!	#NULL!	#NULL!	#NULL!	#NULL!	#NULL!	#NULL!	#NULL!	#NULL!	#NULL!	#NULL!	#NULL!	#NULL!	#NULL!
81	2	18.8	80.0	0.55	3	0.94	0	0	0	0	152	75	1	61	4.11	92	123	1	5.7	1.74	0	5.4	37.14	1	0	1	1	1	4	1	#NULL!	#NULL!	#NULL!	#NULL!	#NULL!	#NULL!	#NULL!	#NULL!	#NULL!	#NULL!	#NULL!	#NULL!	#NULL!	#NULL!	#NULL!
78	2	22.6	95.0	0.65	4	1.04	0	0	0	0	144	73	0	107	4.67	69	146	0	5.9	1.77	0	4.6	70.44	1	0	0	1	1	3	1	#NULL!	23.9	#NULL!	76	52	6.2	140	71	#NULL!	1	0	0	1	#NULL!	#NULL!
81	1	23.6	92.4	0.60	4	0.96	1	2	0	0	149	82	1	131	4.88	66	142	0	6.6	1.89	1	4.5	58.54	1	0	0	1	1	3	1	#NULL!	24.4	#NULL!	71	63	7.1	149	69	#NULL!	1	0	0	1	#NULL!	#NULL!
62	2	23.6	83.0	0.54	3	0.96	0	0	1	0	148	78	1	89	4.49	60	151	1	6.4	1.86	0	5.3	79.24	1	0	1	1	1	4	1	#NULL!	24.8	84.2	67	66	6.3	146	66	1	1	0	1	1	4	1
79	2	26.3	93.6	0.65	4	1.00	0	0	0	1	139	84	1	232	5.45	57	207	1	5.8	1.76	0	5.0	56.34	1	1	1	1	1	5	1	#NULL!	#NULL!	#NULL!	#NULL!	#NULL!	#NULL!	#NULL!	#NULL!	#NULL!	#NULL!	#NULL!	#NULL!	#NULL!	#NULL!	#NULL!
77	2	25.1	84.6	0.57	4	0.90	0	0	1	0	148	85	0	87	4.47	81	170	0	5.3	1.67	0	4.9	68.16	1	0	0	1	0	2	0	#NULL!	#NULL!	#NULL!	#NULL!	#NULL!	#NULL!	#NULL!	#NULL!	#NULL!	#NULL!	#NULL!	#NULL!	#NULL!	#NULL!	#NULL!
82	2	16.8	66.0	0.48	1	0.81	0	0	1	0	126	70	0	57	4.04	63	110	0	5.8	1.76	0	4.1	69.23	0	0	0	1	1	2	0	#NULL!	16.3	#NULL!	58	70	5.8	132	68	#NULL!	1	0	0	1	#NULL!	#NULL!
66	2	26.2	88.0	0.59	4	0.93	0	0	0	0	139	75	0	128	4.85	45	123	0	7.7	2.04	1	3.8	82.26	1	0	1	1	1	4	1	#NULL!	#NULL!	#NULL!	#NULL!	#NULL!	#NULL!	#NULL!	#NULL!	#NULL!	#NULL!	#NULL!	#NULL!	#NULL!	#NULL!	#NULL!
67	1	21.5	78.8	0.52	2	0.94	3	3	0	0	168	83	1	116	4.75	54	62	0	5.1	1.63	0	6.7	79.39	0	0	0	1	0	1	0	#NULL!	20.1	72.8	64	53	5.2	162	81	0	1	0	0	0	1	0
60	1	19.6	76.3	0.45	1	0.84	0	1	1	0	114	84	0	47	3.85	78	126	0	5.5	1.70	0	5.8	75.91	0	0	0	0	1	1	0	#NULL!	20.4	78.0	80	89	5.6	131	87	0	1	0	0	1	2	0
77	2	18.5	70.8	0.48	1	0.85	0	1	1	0	141	74	0	107	4.67	70	109	1	5.9	1.77	0	3.9	72.11	0	0	1	1	1	3	1	#NULL!	18.1	#NULL!	80	70	5.9	135	72	#NULL!	1	0	1	1	#NULL!	#NULL!
71	1	25.0	84.3	0.50	2	0.86	0	3	1	0	146	84	1	88	4.48	59	132	0	5.1	1.63	0	6.2	67.79	0	0	0	1	0	1	0	#NULL!	25.4	85.0	65	87	5.2	148	84	1	1	0	0	0	2	0
64	2	20.5	79.2	0.54	3	0.90	0	0	1	0	128	75	0	79	4.37	71	121	1	6.3	1.84	0	4.3	85.74	0	0	1	0	1	2	0	#NULL!	20.5	78.4	74	67	6.4	154	84	0	1	0	1	1	3	1
65	1	22.0	80.4	0.48	2	0.89	1	3	0	0	140	91	1	97	4.57	125	126	0	5.5	1.70	0	6.7	68.89	0	0	0	1	1	2	0	#NULL!	24.2	86.5	106	79	5.7	150	98	1	1	0	0	1	3	1
61	2	22.4	79.2	0.51	2	0.88	0	1	0	0	144	75	0	56	4.03	75	99	0	5.7	1.74	0	5.0	83.07	0	0	0	1	1	2	0	#NULL!	25.4	86.3	75	60	5.9	123	78	1	0	0	0	1	2	0
63	1	24.6	84.2	0.50	2	0.90	0	1	0	0	121	77	1	138	4.93	56	129	0	4.6	1.53	0	6.4	75.39	0	0	0	1	0	1	0	#NULL!	24.6	84.6	67	78	4.9	131	74	1	1	0	0	0	2	0
80	1	37.1	115.8	0.73	4	0.97	1	3	1	0	149	79	0	149	5.00	68	98	0	5.3	1.67	0	5.9	67.23	1	0	0	1	0	2	0	#NULL!	#NULL!	#NULL!	#NULL!	#NULL!	#NULL!	#NULL!	#NULL!	#NULL!	#NULL!	#NULL!	#NULL!	#NULL!	#NULL!	#NULL!
62	2	16.4	67.4	0.41	1	0.80	0	0	1	0	159	90	0	63	4.14	63	144	0	5.5	1.70	0	4.7	67.49	0	0	0	1	1	2	0	#NULL!	16.4	63.2	75	61	5.5	171	106	0	1	0	0	0	1	0
74	2	17.9	66.1	0.46	1	0.82	0	0	1	0	137	75	0	83	4.42	100	124	0	5.6	1.72	0	4.1	63.03	0	0	0	1	1	2	0	#NULL!	#NULL!	#NULL!	#NULL!	#NULL!	#NULL!	#NULL!	#NULL!	#NULL!	#NULL!	#NULL!	#NULL!	#NULL!	#NULL!	#NULL!
63	2	22.2	79.8	0.52	2	0.87	0	0	0	0	138	75	0	141	4.95	71	128	0	5.4	1.69	0	4.6	78.27	0	0	0	1	0	1	0	#NULL!	#NULL!	#NULL!	#NULL!	#NULL!	#NULL!	#NULL!	#NULL!	#NULL!	#NULL!	#NULL!	#NULL!	#NULL!	#NULL!	#NULL!
73	2	20.2	68.0	0.48	1	0.80	0	0	0	0	167	83	0	87	4.47	93	143	1	5.9	1.77	0	4.2	72.58	0	0	1	1	1	3	1	#NULL!	21.2	#NULL!	85	102	6.1	153	79	#NULL!	1	0	1	1	#NULL!	#NULL!
68	2	21.4	69.0	0.50	2	0.83	0	0	0	0	145	86	1	58	4.06	70	126	1	5.5	1.70	0	4.6	76.39	0	0	1	1	1	3	1	#NULL!	#NULL!	#NULL!	#NULL!	#NULL!	#NULL!	#NULL!	#NULL!	#NULL!	#NULL!	#NULL!	#NULL!	#NULL!	#NULL!	#NULL!
63	2	24.4	82.8	0.57	4	0.90	0	0	1	0	119	68	0	67	4.20	86	120	0	5.3	1.67	0	4.6	82.41	1	0	0	0	0	1	0	#NULL!	#NULL!	#NULL!	#NULL!	#NULL!	#NULL!	#NULL!	#NULL!	#NULL!	#NULL!	#NULL!	#NULL!	#NULL!	#NULL!	#NULL!
67	1	18.8	74.1	0.47	1	0.92	3	3	1	0	137	77	1	214	5.37	47	72	0	5.8	1.76	0	6.9	78.93	0	1	0	1	1	3	1	#NULL!	#NULL!	#NULL!	#NULL!	#NULL!	#NULL!	#NULL!	#NULL!	#NULL!	#NULL!	#NULL!	#NULL!	#NULL!	#NULL!	#NULL!
65	1	29.0	98.0	0.56	3	0.91	0	1	0	0	146	95	1	153	5.03	38	154	0	5.4	1.69	0	4.9	80.99	1	1	1	1	0	4	1	#NULL!	28.6	99.1	38	154	5.7	149	96	1	1	1	1	1	5	1
61	2	21.2	73.1	0.47	1	0.82	0	0	0	0	133	82	0	55	4.01	84	175	0	6.1	1.81	0	4.1	78.96	0	0	0	1	1	2	0	#NULL!	#NULL!	#NULL!	#NULL!	#NULL!	#NULL!	#NULL!	#NULL!	#NULL!	#NULL!	#NULL!	#NULL!	#NULL!	#NULL!	#NULL!
56	1	26.2	87.9	0.53	3	0.90	3	1	0	0	134	76	0	109	4.69	49	122	0	5.7	1.74	0	5.8	80.37	1	0	0	1	1	3	1	#NULL!	26.3	88.1	45	175	5.9	139	82	1	1	1	0	1	4	1
81	1	22.6	83.2	0.55	3	0.93	0	2	0	1	153	76	1	80	4.38	72	121	0	5.3	1.67	0	5.6	71.54	0	0	0	1	0	1	0	#NULL!	#NULL!	#NULL!	#NULL!	#NULL!	#NULL!	#NULL!	#NULL!	#NULL!	#NULL!	#NULL!	#NULL!	#NULL!	#NULL!	#NULL!
68	2	32.5	95.9	0.62	4	0.88	0	1	0	0	128	90	1	99	4.60	68	120	0	5.3	1.67	0	5.7	76.81	1	0	0	1	0	2	0	#NULL!	33.0	103.6	69	146	5.4	139	91	1	1	0	1	0	3	1
73	1	27.2	86.2	0.56	3	0.94	0	3	0	0	143	85	0	68	4.22	56	75	0	5.3	1.67	0	5.5	71.32	1	0	0	1	0	2	0	#NULL!	#NULL!	#NULL!	#NULL!	#NULL!	#NULL!	#NULL!	#NULL!	#NULL!	#NULL!	#NULL!	#NULL!	#NULL!	#NULL!	#NULL!
59	2	14.7	68.3	0.43	1	0.88	0	2	1	0	110	71	0	48	3.87	126	108	0	5.1	1.63	0	4.0	82.29	0	0	0	0	0	0	0	#NULL!	#NULL!	#NULL!	#NULL!	#NULL!	#NULL!	#NULL!	#NULL!	#NULL!	#NULL!	#NULL!	#NULL!	#NULL!	#NULL!	#NULL!
59	2	21.3	78.3	0.53	3	0.92	0	0	0	0	155	108	1	66	4.19	123	149	0	5.6	1.72	0	5.0	80.50	0	0	0	1	1	2	0	#NULL!	#NULL!	#NULL!	#NULL!	#NULL!	#NULL!	#NULL!	#NULL!	#NULL!	#NULL!	#NULL!	#NULL!	#NULL!	#NULL!	#NULL!
73	1	21.9	71.9	0.46	1	0.82	3	3	0	0	144	85	0	51	3.93	103	112	0	6.0	1.79	0	5.1	64.30	0	0	0	1	1	2	0	#NULL!	20.8	#NULL!	81	47	6.0	129	77	#NULL!	1	0	0	1	#NULL!	#NULL!
74	2	21.0	73.2	0.51	2	0.91	0	1	0	0	170	88	0	69	4.23	77	101	0	6.0	1.79	0	6.0	34.87	0	0	0	1	1	2	0	#NULL!	21.4	#NULL!	71	70	5.9	149	83	#NULL!	1	0	0	1	#NULL!	#NULL!
65	1	19.9	74.9	0.47	1	0.89	0	0	0	0	140	91	1	65	4.17	60	93	0	7.2	1.97	0	4.3	74.70	0	0	0	1	1	2	0	#NULL!	#NULL!	#NULL!	#NULL!	#NULL!	#NULL!	#NULL!	#NULL!	#NULL!	#NULL!	#NULL!	#NULL!	#NULL!	#NULL!	#NULL!
61	2	20.7	71.6	0.44	1	0.79	0	0	0	0	130	76	0	135	4.91	111	141	0	5.7	1.74	0	4.2	59.47	0	0	0	0	1	1	0	#NULL!	20.5	71.8	111	128	5.7	132	69	0	1	0	0	1	2	0
63	1	23.6	87.3	0.49	2	0.92	3	2	0	0	151	91	0	104	4.64	88	163	0	8.5	2.14	0	5.1	82.14	1	0	0	1	1	3	1	#NULL!	#NULL!	#NULL!	#NULL!	#NULL!	#NULL!	#NULL!	#NULL!	#NULL!	#NULL!	#NULL!	#NULL!	#NULL!	#NULL!	#NULL!
73	1	22.7	78.9	0.47	1	0.87	1	2	0	0	152	82	1	82	4.41	68	191	0	6.0	1.79	0	3.8	59.71	0	0	0	1	1	2	0	#NULL!	#NULL!	#NULL!	#NULL!	#NULL!	#NULL!	#NULL!	#NULL!	#NULL!	#NULL!	#NULL!	#NULL!	#NULL!	#NULL!	#NULL!
74	1	27.5	96.5	0.59	4	0.96	1	3	0	0	133	87	0	215	5.37	53	69	0	4.9	1.59	0	7.5	50.15	1	1	0	1	0	3	1	#NULL!	31.6	#NULL!	63	100	5.5	123	75	#NULL!	1	0	0	0	#NULL!	#NULL!
72	2	21.5	74.6	0.52	3	0.89	0	0	0	0	154	73	0	85	4.44	63	127	0	5.8	1.76	0	2.9	85.58	0	0	0	1	1	2	0	#NULL!	22.6	#NULL!	55	140	5.9	158	82	#NULL!	1	0	0	1	#NULL!	#NULL!
63	1	25.1	84.6	0.51	2	0.91	1	2	1	0	178	114	1	88	4.48	72	142	0	5.9	1.77	0	5.9	73.64	0	0	0	1	1	2	0	#NULL!	#NULL!	#NULL!	#NULL!	#NULL!	#NULL!	#NULL!	#NULL!	#NULL!	#NULL!	#NULL!	#NULL!	#NULL!	#NULL!	#NULL!
70	2	24.2	85.8	0.57	4	0.92	0	0	0	0	137	70	0	63	4.14	75	142	0	6.0	1.79	0	5.0	78.46	1	0	0	1	1	3	1	#NULL!	#NULL!	#NULL!	#NULL!	#NULL!	#NULL!	#NULL!	#NULL!	#NULL!	#NULL!	#NULL!	#NULL!	#NULL!	#NULL!	#NULL!
73	2	26.1	85.5	0.59	4	0.92	0	0	1	0	142	81	0	95	4.55	64	105	1	6.0	1.79	0	4.6	76.35	1	0	1	1	1	4	1	#NULL!	27.2	#NULL!	60	79	5.9	133	77	#NULL!	1	0	1	1	#NULL!	#NULL!
65	2	24.1	84.4	0.54	3	0.91	0	0	1	0	150	84	0	147	4.99	51	183	0	5.9	1.77	0	4.9	62.16	1	0	0	1	1	3	1	#NULL!	#NULL!	#NULL!	#NULL!	#NULL!	#NULL!	#NULL!	#NULL!	#NULL!	#NULL!	#NULL!	#NULL!	#NULL!	#NULL!	#NULL!
66	2	22.4	78.4	0.51	2	0.87	0	0	0	0	124	72	0	87	4.47	78	116	1	5.9	1.77	0	5.3	71.17	0	0	1	0	1	2	0	#NULL!	22.2	75.7	70	128	6.1	119	71	0	0	0	1	1	2	0
71	2	23.5	82.8	0.57	4	0.94	0	0	1	0	162	90	0	67	4.20	75	164	0	5.4	1.69	0	4.8	73.99	1	0	0	1	0	2	0	#NULL!	#NULL!	#NULL!	#NULL!	#NULL!	#NULL!	#NULL!	#NULL!	#NULL!	#NULL!	#NULL!	#NULL!	#NULL!	#NULL!	#NULL!
58	2	27.4	85.3	0.56	3	0.92	0	0	0	0	154	83	1	72	4.28	75	129	1	8.2	2.10	0	3.8	84.33	1	0	1	1	1	4	1	#NULL!	28.8	90.9	77	214	8.3	156	83	1	1	1	0	1	4	1
70	2	26.0	83.3	0.60	4	0.90	0	1	0	0	138	81	0	127	4.84	76	152	0	5.5	1.70	0	4.5	77.98	1	0	0	1	1	3	1	#NULL!	#NULL!	#NULL!	#NULL!	#NULL!	#NULL!	#NULL!	#NULL!	#NULL!	#NULL!	#NULL!	#NULL!	#NULL!	#NULL!	#NULL!
58	2	20.3	66.4	0.43	1	0.75	0	0	1	0	134	78	0	39	3.66	88	113	0	5.3	1.67	0	3.1	83.83	0	0	0	0	0	0	0	#NULL!	20.0	66.4	75	72	5.2	126	71	0	0	0	0	0	0	0
71	1	22.0	79.0	0.50	2	0.84	0	3	0	0	164	79	0	1173	7.07	45	44	0	5.9	1.77	0	7.0	81.14	0	1	0	1	1	3	1	#NULL!	#NULL!	#NULL!	#NULL!	#NULL!	#NULL!	#NULL!	#NULL!	#NULL!	#NULL!	#NULL!	#NULL!	#NULL!	#NULL!	#NULL!
66	2	21.8	84.4	0.57	4	0.97	2	0	1	0	107	66	0	96	4.56	50	165	0	5.4	1.69	0	4.9	80.70	1	0	0	0	0	1	0	#NULL!	#NULL!	#NULL!	#NULL!	#NULL!	#NULL!	#NULL!	#NULL!	#NULL!	#NULL!	#NULL!	#NULL!	#NULL!	#NULL!	#NULL!
70	1	19.8	73.0	0.43	1	0.82	1	1	0	0	148	83	1	92	4.52	55	57	0	6.0	1.79	0	3.9	81.17	0	0	0	1	1	2	0	#NULL!	#NULL!	#NULL!	#NULL!	#NULL!	#NULL!	#NULL!	#NULL!	#NULL!	#NULL!	#NULL!	#NULL!	#NULL!	#NULL!	#NULL!
66	1	27.6	87.3	0.54	3	0.92	1	1	0	1	153	100	1	220	5.39	47	102	0	5.9	1.77	0	6.1	38.26	1	1	0	1	1	4	1	#NULL!	#NULL!	#NULL!	#NULL!	#NULL!	#NULL!	#NULL!	#NULL!	#NULL!	#NULL!	#NULL!	#NULL!	#NULL!	#NULL!	#NULL!
60	2	23.6	80.1	0.53	3	0.88	1	3	1	0	121	66	0	74	4.30	53	121	0	5.5	1.70	0	5.9	83.15	1	0	0	0	1	2	0	#NULL!	#NULL!	#NULL!	#NULL!	#NULL!	#NULL!	#NULL!	#NULL!	#NULL!	#NULL!	#NULL!	#NULL!	#NULL!	#NULL!	#NULL!
80	1	21.6	75.0	0.46	1	0.84	3	0	0	0	154	79	0	69	4.23	55	148	0	6.0	1.79	0	5.9	66.58	0	0	0	1	1	2	0	#NULL!	#NULL!	#NULL!	#NULL!	#NULL!	#NULL!	#NULL!	#NULL!	#NULL!	#NULL!	#NULL!	#NULL!	#NULL!	#NULL!	#NULL!
62	1	21.5	71.1	0.45	1	0.86	0	1	0	0	149	85	0	204	5.32	56	103	0	5.4	1.69	0	6.4	67.74	0	1	0	1	0	2	0	#NULL!	#NULL!	#NULL!	#NULL!	#NULL!	#NULL!	#NULL!	#NULL!	#NULL!	#NULL!	#NULL!	#NULL!	#NULL!	#NULL!	#NULL!
67	1	23.0	76.5	0.46	1	0.85	0	2	0	0	148	81	0	66	4.19	55	96	0	5.2	1.65	0	5.3	81.85	0	0	0	1	0	1	0	#NULL!	#NULL!	#NULL!	#NULL!	#NULL!	#NULL!	#NULL!	#NULL!	#NULL!	#NULL!	#NULL!	#NULL!	#NULL!	#NULL!	#NULL!
70	2	21.3	71.0	0.47	1	0.81	0	0	0	0	173	102	0	65	4.17	98	133	0	5.6	1.72	0	4.3	74.91	0	0	0	1	1	2	0	#NULL!	20.7	68.8	97	68	5.8	168	89	0	1	0	0	1	2	0
67	2	22.8	80.9	0.55	3	0.83	0	0	0	0	151	73	0	124	4.82	48	164	0	6.2	1.82	0	4.8	76.51	1	0	1	1	1	4	1	#NULL!	22.2	79.2	50	90	6.5	132	76	0	1	0	1	1	3	1
60	1	20.0	77.1	0.43	1	0.90	1	3	1	0	119	74	0	44	3.78	102	104	0	5.5	1.70	0	6.3	76.63	0	0	0	0	1	1	0	#NULL!	19.7	77.0	106	47	5.6	113	76	0	0	0	0	1	1	0
70	2	23.2	78.2	0.54	3	0.90	0	0	1	0	155	89	0	54	3.99	69	103	0	5.5	1.70	0	3.1	77.51	0	0	0	1	1	2	0	#NULL!	#NULL!	#NULL!	#NULL!	#NULL!	#NULL!	#NULL!	#NULL!	#NULL!	#NULL!	#NULL!	#NULL!	#NULL!	#NULL!	#NULL!
71	2	22.1	81.9	0.55	3	0.90	0	0	1	0	163	83	0	188	5.24	59	173	0	7.3	1.99	0	5.2	68.72	1	1	0	1	1	4	1	#NULL!	#NULL!	#NULL!	#NULL!	#NULL!	#NULL!	#NULL!	#NULL!	#NULL!	#NULL!	#NULL!	#NULL!	#NULL!	#NULL!	#NULL!
63	1	21.0	70.4	0.45	1	0.84	0	1	1	0	163	98	0	52	3.95	63	118	0	15.2	2.72	0	3.9	87.60	0	0	0	1	1	2	0	#NULL!	#NULL!	#NULL!	#NULL!	#NULL!	#NULL!	#NULL!	#NULL!	#NULL!	#NULL!	#NULL!	#NULL!	#NULL!	#NULL!	#NULL!
66	2	23.4	89.8	0.58	4	1.02	0	3	1	0	138	72	1	233	5.45	75	122	1	7.5	2.01	1	7.8	68.85	1	1	1	1	1	5	1	#NULL!	#NULL!	#NULL!	#NULL!	#NULL!	#NULL!	#NULL!	#NULL!	#NULL!	#NULL!	#NULL!	#NULL!	#NULL!	#NULL!	#NULL!
72	2	21.9	76.4	0.51	2	0.90	0	0	1	0	119	67	0	57	4.04	78	172	0	5.3	1.67	0	3.6	74.27	0	0	0	0	0	0	0	#NULL!	#NULL!	#NULL!	#NULL!	#NULL!	#NULL!	#NULL!	#NULL!	#NULL!	#NULL!	#NULL!	#NULL!	#NULL!	#NULL!	#NULL!
67	1	27.9	84.2	0.56	3	0.90	0	1	1	0	146	79	1	336	5.82	38	108	0	5.7	1.74	0	5.6	58.08	0	1	1	1	1	4	1	#NULL!	27.9	91.3	36	184	5.9	147	82	1	1	1	1	1	5	1
67	2	26.5	80.1	0.57	4	0.89	0	0	0	0	148	72	1	59	4.08	79	133	1	6.8	1.92	1	3.4	83.36	1	0	1	1	1	4	1	#NULL!	#NULL!	#NULL!	#NULL!	#NULL!	#NULL!	#NULL!	#NULL!	#NULL!	#NULL!	#NULL!	#NULL!	#NULL!	#NULL!	#NULL!
68	1	19.2	74.5	0.46	1	0.88	3	0	0	0	149	81	0	130	4.87	53	151	0	6.0	1.79	0	5.7	72.10	0	0	0	1	1	2	0	#NULL!	19.3	76.0	54	137	6.1	124	64	0	1	0	0	1	2	0
67	1	22.5	77.8	0.45	1	0.83	3	2	1	0	134	79	1	156	5.05	58	116	0	5.5	1.70	0	5.3	50.57	0	1	0	1	1	3	1	#NULL!	#NULL!	#NULL!	#NULL!	#NULL!	#NULL!	#NULL!	#NULL!	#NULL!	#NULL!	#NULL!	#NULL!	#NULL!	#NULL!	#NULL!
74	1	25.7	83.1	0.56	3	0.90	1	3	1	0	160	100	1	127	4.84	65	107	0	7.2	1.97	0	4.9	79.98	0	0	0	1	1	2	0	#NULL!	25.1	#NULL!	66	96	6.7	131	72	#NULL!	1	0	0	1	#NULL!	#NULL!
63	1	25.8	92.0	0.56	3	0.99	1	0	0	1	147	88	1	53	3.97	75	94	1	5.7	1.74	0	5.8	66.44	1	0	1	1	1	4	1	#NULL!	28.4	99.9	54	112	6.0	140	88	1	1	0	1	1	4	1
68	2	27.2	81.0	0.57	4	0.87	0	0	0	0	128	75	0	199	5.29	47	130	0	5.8	1.76	0	5.0	70.18	1	1	1	1	1	5	1	#NULL!	#NULL!	#NULL!	#NULL!	#NULL!	#NULL!	#NULL!	#NULL!	#NULL!	#NULL!	#NULL!	#NULL!	#NULL!	#NULL!	#NULL!
68	2	22.4	82.4	0.55	3	0.93	0	0	0	0	157	79	1	78	4.36	73	154	1	6.0	1.79	0	5.4	76.81	1	0	1	1	1	4	1	#NULL!	23.2	84.5	67	129	6.1	144	79	1	1	0	1	1	4	1
66	1	23.2	83.1	0.51	2	0.95	1	3	0	0	141	82	0	114	4.74	51	134	0	5.6	1.72	0	6.0	79.49	0	0	0	1	1	2	0	#NULL!	#NULL!	#NULL!	#NULL!	#NULL!	#NULL!	#NULL!	#NULL!	#NULL!	#NULL!	#NULL!	#NULL!	#NULL!	#NULL!	#NULL!
55	1	22.3	81.5	0.48	2	0.91	0	3	0	0	146	90	0	79	4.37	75	132	0	6.6	1.89	0	6.8	80.53	0	0	0	1	1	2	0	#NULL!	#NULL!	#NULL!	#NULL!	#NULL!	#NULL!	#NULL!	#NULL!	#NULL!	#NULL!	#NULL!	#NULL!	#NULL!	#NULL!	#NULL!
71	2	22.0	76.5	0.50	2	0.87	0	2	1	0	130	85	1	59	4.08	79	128	1	5.7	1.74	0	4.2	68.72	0	0	1	1	1	3	1	#NULL!	#NULL!	#NULL!	#NULL!	#NULL!	#NULL!	#NULL!	#NULL!	#NULL!	#NULL!	#NULL!	#NULL!	#NULL!	#NULL!	#NULL!
69	2	19.8	76.8	0.51	2	0.88	0	0	0	0	121	79	0	49	3.89	64	115	0	5.5	1.70	0	4.0	76.27	0	0	0	0	1	1	0	#NULL!	#NULL!	#NULL!	#NULL!	#NULL!	#NULL!	#NULL!	#NULL!	#NULL!	#NULL!	#NULL!	#NULL!	#NULL!	#NULL!	#NULL!
63	1	22.2	77.4	0.47	1	0.88	0	3	0	0	188	117	0	63	4.14	80	125	0	5.4	1.69	0	5.9	81.65	0	0	0	1	0	1	0	#NULL!	#NULL!	#NULL!	#NULL!	#NULL!	#NULL!	#NULL!	#NULL!	#NULL!	#NULL!	#NULL!	#NULL!	#NULL!	#NULL!	#NULL!
71	1	24.5	82.6	0.56	3	0.94	3	0	0	0	132	85	0	67	4.20	74	145	0	5.8	1.76	0	6.2	61.29	0	0	0	1	1	2	0	#NULL!	#NULL!	#NULL!	#NULL!	#NULL!	#NULL!	#NULL!	#NULL!	#NULL!	#NULL!	#NULL!	#NULL!	#NULL!	#NULL!	#NULL!
67	1	26.2	92.6	0.54	3	0.94	0	1	0	0	152	86	1	237	5.47	64	59	0	7.0	1.95	1	6.1	74.77	1	1	0	1	1	4	1	#NULL!	26.4	91.1	46	799	8.6	150	91	1	1	1	0	1	4	1
63	2	22.1	85.5	0.54	3	0.97	0	1	0	0	117	71	0	53	3.97	75	188	0	5.6	1.72	0	3.8	86.97	1	0	0	0	1	2	0	#NULL!	23.0	85.9	56	97	5.6	126	71	1	0	0	0	1	2	0
61	1	23.1	79.4	0.49	2	0.90	0	1	0	0	141	88	0	89	4.49	42	138	1	5.5	1.70	0	6.8	65.75	0	0	1	1	1	3	1	#NULL!	22.6	79.2	35	120	5.4	133	73	0	1	0	1	0	2	0
73	1	20.2	75.4	0.46	1	0.90	1	2	1	0	108	65	0	86	4.45	84	72	0	5.9	1.77	0	6.0	72.05	0	0	0	0	1	1	0	#NULL!	20.8	#NULL!	85	82	5.9	106	66	#NULL!	0	0	0	1	#NULL!	#NULL!
70	2	29.1	97.0	0.66	4	0.95	1	0	0	0	142	79	1	57	4.04	58	130	0	7.1	1.96	1	4.9	82.20	1	0	0	1	1	3	1	#NULL!	#NULL!	#NULL!	#NULL!	#NULL!	#NULL!	#NULL!	#NULL!	#NULL!	#NULL!	#NULL!	#NULL!	#NULL!	#NULL!	#NULL!
61	2	26.1	89.7	0.56	4	0.92	0	0	1	0	146	82	0	180	5.19	52	162	0	6.1	1.81	0	5.0	80.68	1	1	0	1	1	4	1	#NULL!	26.6	85.0	59	141	6.1	131	76	1	1	0	0	1	3	1
65	1	24.1	85.7	0.51	2	0.92	0	1	0	0	142	78	0	83	4.42	59	89	0	5.6	1.72	0	5.3	69.79	1	0	0	1	1	3	1	#NULL!	23.2	82.5	60	78	5.6	151	83	0	1	0	0	1	2	0
72	1	19.5	71.8	0.42	1	0.84	0	0	0	1	133	82	0	98	4.58	72	103	0	6.0	1.79	0	6.1	71.82	0	0	0	1	1	2	0	#NULL!	#NULL!	#NULL!	#NULL!	#NULL!	#NULL!	#NULL!	#NULL!	#NULL!	#NULL!	#NULL!	#NULL!	#NULL!	#NULL!	#NULL!
